# Supplementary material for: GJA1/CX43 High Expression Levels in the Cervical Spinal Cord of ALS Patients Correlate to Microglia-Mediated Neuroinflammatory Profile
Source: Biomedicines. 2022 Sep 10;10(9):2246. doi: 10.3390/biomedicines10092246 (PMC9496195; doi:10.3390/biomedicines10092246)
Supplement: Supplementary file 1 [file biomedicines-10-02246-s001.zip]

Archive with 1 entries (1 files):
- biomedicines-1890415-supplementary Table S1.xlsx
