# Supplementary material for: GJA1/CX43 High Expression Levels in the Cervical Spinal Cord of ALS Patients Correlate to Microglia-Mediated Neuroinflammatory Profile
Source: Biomedicines. 2022 Sep 10;10(9):2246. doi: 10.3390/biomedicines10092246 (PMC9496195; doi:10.3390/biomedicines10092246)
Supplement: Supplementary file 1 [file biomedicines-10-02246-s001.zip › biomedicines-1890415-supplementary Table S1.xlsx]

## Sheet: NIS-CSC-sALS
	Lists	Genes in List	String A intersected genes	String A intersected % Geneset	String A intersection neglog10 (pValue)	String A intersection RF	Composit value intersection for String A	String B intersected genes	String B intersected % Geneset	String B intersection neglog10 (pValue)	String B intersection RF	Composit value intersection for String B		v	v
1	astrocyte	191	34	17.801	1.76716	1.4449	9.99618	10	5.2356	4.76181	0.348402	10.6982		-17.801	-1.76716
9	microglia	119	70	58.8235	32.8316	4.77466	4052.92	1	0.840336	7.09648	0.05592	1.15186		-58.8235	-32.8316
11	neuron	1032	36	3.48837	23.6911	0.283148	41.5629	426	41.2791	97.8397	2.74691	6604.77		-3.48837	-23.6911
12	oligodendrocyte	111	5	4.5045	2.34117	0.365627	2.83587	16	14.4144	0.306997	0.959204	-14.0186		-4.5045	-2.34117
13	pericyte inflammatory	313	56	17.8914	2.59515	1.45223	27.9242	43	13.738	0.536487	0.914194	-10.029		-17.8914	-2.59515
4	CTLs	62	10	16.129	0.641373	1.30918	-12.1548	11	17.7419	0.488554	1.18063	-15.6429		-16.129	-0.641373
6	endothelial cells	76	13	17.1053	0.861984	1.38842	-8.82837	0	0	5.38569	0	0		-17.1053	-0.861984
7	M1 macrophages	822	168	20.438	10.9287	1.65893	253.467	126	15.3285	0.378806	1.02003	-14.2612		-20.438	-10.9287
8	M2 macrophages	159	40	25.1572	5.17873	2.04199	139.437	21	13.2075	0.517943	0.878894	-9.68342		-25.1572	-5.17873
10	natural killer	124	12	9.67742	0.642719	0.785508	-5.63749	22	17.7419	0.636889	1.18063	-12.7833		-9.67742	-0.642719
16	Th1	210	26	12.381	0.283225	1.00495	-12.6198	29	13.8095	0.4537	0.918952	-11.2034		-12.381	-0.283225
17	Th2	97	9	9.27835	0.640199	0.753116	-5.31269	17	17.5258	0.546485	1.16625	-14.2615		-9.27835	-0.640199
2	axon development	224	19	8.48214	1.35783	0.688488	0.407004	57	25.4464	4.51183	1.69333	106.353		-8.48214	-1.35783
3	brain microvessels	291	58	19.9313	3.87264	1.6178	65.2195	21	7.2165	4.47425	0.48022	15.874		-19.9313	-3.87264
5	dendritic develompment	207	19	9.17874	1.01078	0.745031	-2.29136	65	31.401	8.72026	2.08957	336.814		-9.17874	-1.01078
14	synaptic transmission genes	45	9	20	1.02218	1.62338	-7.07959	19	42.2222	4.99241	2.80967	261.323		-20	-1.02218
15	synaptic vesicle cycle	78	4	5.12821	1.53365	0.416252	0.773054	37	47.4359	10.9259	3.15661	811.26		-5.12821	-1.53365

## Sheet: NIS-CSC-sALS genes
Astrocyte.txt - GSPC-GJA1 _0.5	Astrocyte.txt - GSNC-GJA1_0.5	Axon Development.txt - GSPC-GJA1 _0.5	Axon Development.txt - GSNC-GJA1_0.5	Brain Microvessels.txt - GSPC-GJA1 _0.5	Brain Microvessels.txt - GSNC-GJA1_0.5	CTLs.txt - GSPC-GJA1 _0.5	CTLs.txt - GSNC-GJA1_0.5	Dendritic Develompment.txt - GSPC-GJA1 _0.5	Dendritic Develompment.txt - GSNC-GJA1_0.5	Endothelial Cells.txt - GSPC-GJA1 _0.5	Endothelial Cells.txt - GSNC-GJA1_0.5	M1 macrophages.txt - GSPC-GJA1 _0.5	M1 macrophages.txt - GSNC-GJA1_0.5	M2 macrophages.txt - GSPC-GJA1 _0.5	M2 macrophages.txt - GSNC-GJA1_0.5	Microglia.txt - GSPC-GJA1 _0.5	Microglia.txt - GSNC-GJA1_0.5	Natural Killer.txt - GSPC-GJA1 _0.5	Natural Killer.txt - GSNC-GJA1_0.5	Neuron.txt - GSPC-GJA1 _0.5	Neuron.txt - GSNC-GJA1_0.5	Oligodendrocyte.txt - GSPC-GJA1 _0.5	Oligodendrocyte.txt - GSNC-GJA1_0.5	Pericyte Inflammatory.txt - GSPC-GJA1 _0.5	Pericyte Inflammatory.txt - GSNC-GJA1_0.5	Synaptic Transmission genes.txt - GSPC-GJA1 _0.5	Synaptic Transmission genes.txt - GSNC-GJA1_0.5	Synaptic Vesicle Cycle.txt - GSPC-GJA1 _0.5	Synaptic Vesicle Cycle.txt - GSNC-GJA1_0.5	Th1.txt - GSPC-GJA1 _0.5	Th1.txt - GSNC-GJA1_0.5	Th2.txt - GSPC-GJA1 _0.5	Th2.txt - GSNC-GJA1_0.5
NOTCH2	CLDN10	NRP1	ITGB1	GMFG	RARS2	ZNF276	MECP2	MEF2A	ITGB1	KLF10		HCP5	GUCY1B3	SCARB1	MKKS	CD86	IRAK2	STK10	NOMO3	ARL6	CYFIP2	HSD11B1	PXK	TNFAIP8	C8ORF46	CREBBP	GABRB3	SLC6A13	ATP6V1A	USP37	PGAP1	RAD51AP1	BIVM
ACAA2	NQO1	CYFIP1	NRP1	PTEN	RWDD2B	PRR5	NAT6	NRP1	NRP1	LAMA4		STEAP3	ISCA1	CCL13	DYRK2	CD84		TP53I13	NAPB	HEXB	POP7	SLC44A1	SLC31A2	BTG1	BTG3	LRP1	GABBR2	CACNA1A	SNAP25	MCM8	C12ORF66	MAP4K1	ABCD2
ITGB4	SDC4	CSF1R	SEMA5B	GIMAP4	ZMYND19	CCDC57	ITK	CYFIP1	ARF4	OMD		POGLUT1	CMAS	ITGAM	TTC13	ITGAM		ZNF350	PLEKHA1	CACNA1A	FRMPD4	LPAR1	USP54	BHLHE41	TNFAIP6	PTEN	GABRA1	TCIRG1	RAB3A	AK2	HS6ST2	GPR15	ZNF174
PAPLN	ARHGEF26	EGR2	RAB3A	CXCL1	TRPC3	POLM	SNRK	MEF2C	KNDC1	C10ORF10		NCF1	CLSTN3	CITED2	MDH1	CXORF21		TADA2A	ATP2B4	IQGAP2	PNMAL1	GOLGA7	KCNH8	PIK3CD	SLC41A2	PLCG2	NLGN2	ATP6V0D2	STXBP1	NUCKS1	PDCD2L	IL5	SATB1
MLC1	NTM	METRN	ATP8A2	PRDM1	CAV2	PCED1B	RASSF1	CRTC1	WASL	IFI44		IFI35	GTF2B	NCF2	ABAT	DOCK8		C19ORF43	AGAP1	FNBP1L	MYT1L	CREB5	HHIP	CXCL1	DUSP16	CACNA1A	STXBP1		SLC1A1	DBF4B	FAM216A	NUDT1	GLO1
PRCP	PHKA1	LAMB2	RAPH1	SQRDL	FAM26E	FBXO24	CD7	LST1	MECP2	GIMAP4		JADE2	PITPNB	PTAFR	ATP2B1	MS4A7		NUMA1	MTMR9	SCUBE2	STMN2		OLIG2	SQRDL	SLC2A6	LIN7A	ATP2B4		CACNA1B	SPATA5	RPTOR	NSMCE1	GLMN
MSI2	GPC5	WNT5A	UCHL1	HIST2H2AC	SLC1A1	VILL	AMIGO2	PTEN	ARHGAP44	ZC3HAV1		TNF	AQP9	FGL2	ANKEF1	PLEK		TEP1	CRAMP1	GGA2	STMN3		CNDP1	NR3C1	CX3CL1	FCGR2B	ANK3		CLTB	PFAS	ALKBH2	TNFRSF8	SLC41A1
HPR	TPD52L1	PTEN	TNR	SYDE1	SLC4A11	MAP3K12	OBFC1	LPAR1	OPA1	DCN		IFIT3	IFIT5	PDGFB	AP2A2	TREM2		CELF2	AZU1	MTBP	GLS		DBNDD2	TMEM140	PPP3CC	SORBS3	CACNA1E		AP2A1	IKZF4	NOB1	AAAS	TC2N
MRO	SORCS2	ILK	NEFM	HEBP2	PIK3R3	RPS23	CCSER2	DTNBP1	DNM1L	NR4A1		ZMIZ2	MSMO1	SLA	QKI	IKZF1		NME8	PIK3C2A	ABR	SCAMP5		CLMN	CLDN1	APOL6	RYR3	MTOR		SLC1A6	TXNDC17	LEO1	CLEC2D	ENO2
APCDD1	MT3	TRAK1	NEFH	HHEX	FAM214B	KLRG1	PIP4K2A	ILK	EPHB1	IRF1		C1RL	PPP2R2A	TNFRSF11A	PAK1	IFI30		RNASE3	DCAF5	GRM7	CRHBP		CFL2	IFIT3	SOCS1		DNM1		CPLX2	BCL2L12	DTD1		LRRC42
ACACB		TSKU	EPHB1	C1QTNF1	HAPLN3		VAMP2	BAIAP2	ZNF365	FXYD5		FPGS	IFIT1	SLC1A5	UBL3	SLC2A5		PGPEP1	NCALD	CA7	UBASH3B		REEP3	CTSS	IRAK2		GRIN1		AP2A2	ADGRG5	FDPS		ACLY
RLBP1		ARHGAP4	NDEL1	MYC	COX7A1			TRAK1	EPHA4	CD34		NFATC2IP	CXCL13	TRAM2	BCL6	HK2		APLN	UHMK1	CHST15	NDST4		PIP4K2A	C1QTNF1	NOCT		GNAO1		CPLX1	IL21R	C5ORF34		MPHOSPH9
AMOT		TIAM1	MAP2K1	LEPR	SGPP2			BMP5	RBFOX2	S100A10		PIEZO1	FADS3	PTGS1	BCL7A	PIK3CG			GNAL	SCN7A	CKMT1B		PRR18	C7ORF33	PPP4R4		NFASC		RIMS1	RBM17	NCAPH2		BMP2
NWD1		CXCL12	UNC5A	RPS11	WEE1			TIAM1	FBXW8			IL12B	HMGN4	EPB41L2	TSPAN7	CXCL16			GFOD1	PLXNC1	CHGB		RHOU	PLAU	FAM110B		NBEA		CLTCL1	GDF11	SRP68		PPME1
GJA1		STMN1	NRG1	TMSB10	PPP3CC			NCK2	SLC11A2			ATXN7L1	GOLGA4	CHCHD7	MAPK1	STK10			HENMT1	CSMD3	RBFOX2		FAM84B	PSTPIP2	ZC3H12A		KCNQ2		SLC17A6	RMI2	C9ORF40		CXCR3
CYP4V2		ERBB2	ISL1	ZNF124	DACH1			SARM1	NRG1			TRIM21	TBK1	MAPK1	CDR2L	HPGDS			PDGFD	C11ORF63	UNC5A		CREB5	TP63	TIMP3		EPHB1		ATP6V1H	NUP155	ILF2		C16ORF59
FAM198B		BCL2	KEL	METTL17	KCNS3			NSMF	ACSL4			PTRF	TUBB3	CTSC	FGF13	RGS1			CDHR1	METAP1D	CACNA2D3			NKX3-1	FEM1C		GLUL		SLC17A8	CPSF3	DNAJC18		RAB6B
P2RY1		TSPO	ALS2	KLF10	NEDD4			LLPH	MAPK8IP2			IER5	BASP1	DACT1	SELT	SLCO2B1			RASA2	SNRPN	GABRG2			ZNF200	TSLP		YWHAG		ATP6V1E1	RCC2	CTU2
CMYA5		EPHB2	B3GNT2	RBM17	PDE6D			EPHB2	DNM3			CCDC94	GRB10	P2RY13	EPS15	C3AR1			LUC7L3	APAF1	KIAA1217			IFNAR2	SLC31A2		SCN1A		ATP6V0E2	FAM210A	MRPL50
CTSH			ADNP	ST6GAL1	B3GNT2				ARC			TRIM22	MAP3K9	EGR2	TMEM14A	BLNK			ENPP5	NCOA5	FAM133A			KLF10	LRRN3				ATP6V1D	POLR1B	MRPS9
KCNN3			PAFAH1B1	TGIF2	VIMP				SLC9A6			HIST1H2AC	KIFAP3	ST6GAL1	MAP2K6	CASP1			RAB11FIP3	IGFBP5	GPR162			PCYT1A	LAMB3				ATP6V1C1	ASXL2	UBE2S
SOX9			CRABP2	DUSP1					ADGRB3			MIA	PDIA3	CDK19		VSIG4			ATR	CCDC57	RBP4			TMEM52B	PPTC7				AP2M1	SERBP1	RFX7
ACSS1			SRF	SP110					HECW1			SP110	LAG3	WNT5B		CTSC				OSBPL3	RNF128			MMD	RIPK2				ATP6V1C2	MITD1	NDUFAF2
TNS3			SHOX2	OMD					MAP1A			RFX2	MREG	OSBPL3		HAVCR2				PLEKHA5	RFX7			DDX58	CCL20				ATP6V0A1	SFXN2	MATR3
MYO10			CRMP1	GPX7					ITPKA			TICAM1	C5ORF15	TNFSF13		CD53				AIP	HECW1			IFNGR2	TRAPPC4				NSF	BCOR	AUNIP
ACOT11			ADCY1	ACSL5					HPRT1			PDGFRL	TAP2	NAGA		CD300A				KAZN	ASPHD2			DIO2	MYEOV				ATP6V1G1	DUS3L	FAM98B
DIO2			TTL	HLA-E					SHANK2			PROCR	TAP1	CTNS		CYBB				KMO	CYP2E1			WDR73	SLC11A2				ATP6V0B		NAA15
BBOX1			RTN4	SLFN12					PAFAH1B1			MT1F	ADAM19	IPCEF1		GAB3				QTRT1	HPRT1			AMPD3	NIPA1				ATP6V1G2		PTPN3
PARP9			RAB21	FGR					CAMK2B			PSME1	DOPEY1	SHCBP1		CYBA				MAPK10	SLBP			ETV3	SAMD4A				SLC32A1		C16ORF87
TPD52L1			PAK1	SLFN11					CHRNA3			SERPING1	ACLY	BCKDK		TYROBP				HIST3H2A	THY1			C7ORF49	TAP2				SYT1
SLC25A18			CNR1	MMRN1					NLGN1			NUP98	PPA1	PTPRE		IL1B				SLC7A8	LYPD5			MOB3C	TIMM23				DNM1
PALLD			FLRT3	ISYNA1					BHLHB9			NUPR1	RUFY3	FCER2		HCLS1				CDKN2AIPNL	GRIN2A			IL1B	TAP1				DNM3
CDC42EP4			MAP2	LRRC57					KALRN			LAP3	FSCN1	DAP		LCP1				B9D1	FLRT3			IRF1	ASNS				SLC6A7
PPP1R1B			DVL1	ADH1B					RAB21			ATF5	NUP98	CD209		KCTD12				RGS12	KCNMB2			NINJ1	ATP2B1				ATP6V1B2
			SLIT1	LPL					FXR1			TRIB1	GNE	PALLD		TRIB1				MXRA7	ARPP21			ATG4B	AMPD3				ATP6V0D1
			ABL1	MGST2					FXR2			EZR	MACF1	STK26		HCST				EPHA3	CDC7			CEBPB	VAV2				VAMP2
			CTNNA1	LTBP2					CUX2			PFN1	RRAD	GPR183		C1QB					NETO2			SLC7A2	EHD1				STX1A
			NDN	GNS					MAP2			HIST1H2BD	INSIG2	PLBD1		PTGER4					L1CAM			C3	NECAP1
			APBB2	MYL12A					BTBD3			PLGRKT	INSIG1	PLEC		CX3CR1					TMEM196			GNA15	TRAF3
			LRIG2	TOR1AIP1					FLRT1			EBI3	CSTF3	ALDH9A1		SASH3					MLLT11			SBNO2	TRIP10
			NCAM2	SCUBE2					DVL1			AK2	PEX11B			C1QA					EHD3			DRAM1	NCOA7
			WNT3	SEPN1					MAP6			DDX60	UBR2			CSF1R					SLC6A7			DNPEP	TRIM16
			SEMA4A	TSPAN4					CTNNA2			FUT4	MTMR4			IGSF6					PNOC			FILIP1L	SLC25A12
			BCL11B	A2M					MAPK6			DPP3	G3BP2			EBI3					XKR6			STAT5A
			WNT7A	APOL3					PAK3			PLAC8	ST3GAL5			SLC1A5					GABRB3			WTAP
			SEMA4F	WNT4					KIAA0319			HSD11B1	MAP4			AOAH					ACHE			TNFRSF9
			PTK2	CFLAR					PACSIN1			BRIP1	CBX6			C3					NRSN1			LIF
			DCLK1	PODN					SLC12A5			SBNO2	CBX4			ADAP2					KCNC1			CFLAR
			POU4F2	DEF6					TRAPPC4			RSU1	FZD5			SCIN					KCNC2			SOD2
			GRIN1	PARP12					SS18L1			SNX7	SMURF1			UCP2					YJEFN3			NFKB1
			KLF7	BST2					KLHL1			BCL2L14	GGH			NCKAP1L					SPIN3			NFKB2
			NFASC	FAM111A					DTNBP1			STAT5A	NETO2			SOCS6					CLTB			YRDC
			XK	FAM212A					WNT7A			LYN	MT3			LYN					PIGZ			CXCL10
			B4GAT1	LPAR6					BAIAP2			GSDMD	EHD1			CCR1					AACS			NECAP2
			CDK5	OTULIN					MTOR			COA1	SQLE			P2RY13					MMP24			TNIP1
			NECTIN1	CXORF38					DCLK1			APOBEC3G	EIF5			EGR2					JPH3			BCL3
			CDK5R1	ZNF217					GRIN1			LHFP	UBE2S			IL10RA					RFK
				NOL11					KLF7			RARRES3	FUBP1			SIGLEC10					TRIM3
									CDK5			TNFRSF9	FAM175B			CMTM6					NEFM
									DLG4			EDEM1	UBE2N			LAPTM5					NEFH
									CAPRIN1			PHF11	CCSER2			LHFPL2					KCND2
									NEDD4			IFI44	SPATS2L			ARHGAP25					ACTL6B
									CAPRIN2			TRIP4	MAP3K13			DHRS9					ELOVL4
									CPEB3			NFKB1	AVL9			GPR183					ELMOD1
									CDK5R1			PARP12	ACHE			TBXAS1					KIAA1024
												NFKB2	BTG3			HLA-DPB1					MANEAL
												BST2	CSRNP2			TMEM119					PGM2L1
												NET1	TNFAIP6			RGS10					CIT
												COL1A1	SRP54			HLA-DRA					GAS2
												YRDC	SNX10			EVI2B					L2HGDH
												CXCL10	N4BP2L1								RAPGEF4
												BHLHE40	WASL								PHLPP2
												PKIG	N4BP2L2								OCA2
												LRP10	SLC2A6								FAXC
												NIT2	PPP3CC								ANKRD55
												LAD1	CASP3								KCNA4
												SCYL3	NCS1								KIAA2022
												TNFAIP8	PDE4B								FSTL5
												BTG1	LRRFIP2								GLRA2
												TRADD	DNM1L								ADAM23
												PTEN	ARHGEF11								STAT4
												ADIRF	HMGCS1								CSMD3
												ARRB1	ELOVL5								CSMD2
												SQRDL	RIPK2								GPR158
												N4BP2L2	MKL1								SRSF12
												PTMS	RBM19								CDKN2D
												LMNB1	VWA5A								GABRA1
												ADGRE1	ZDHHC13								KCNB1
												CASP7	LSS								GABRA5
												C1QTNF1	GREM1								ATRNL1
												AP1G2	MN1								CKMT1A
												CASP5	PSMA3								MCF2
												NUP62	SLC25A17								GABRA3
												ENSA	CTTN								TTC9B
												ZMYM6	DNAJC6								NMNAT2
												FLVCR2	L2HGDH								FABP3
												PMEPA1	SLC25A12								MORN4
												FLOT2	FJX1								LPCAT4
												ACP2	CAMK1G								RIMBP2
												CLIC1	B4GALT5								HYLS1
												RAB8A	PRKAA1								CYB561
												CTNNBL1	STOML1								RAB3B
												DLGAP4	TUFT1								RAB3C
												NKX3-1	USP11								CHRM3
												DUSP5	CXCR5								SEMA5B
												SS18	ASAP2								RAB3A
												SERPINB4	COCH								ATP8A2
												ABCC4	ZDHHC18								DGKD
												TGIF2	MUC1								CLSTN2
												DUSP1	APOL6								CLSTN3
												DDX58	SLC25A28								CLSTN1
												RHBDF2	DNAJB6								FAM216A
												C10ORF10	CTNNA1								CDH7
												ETV6	PRAME								NUDT11
												TAPBP	LDLR								RIMS2
												SLC7A5	NDUFA9								RIMS1
												HCK	SLC31A2								RIMS3
												AIM1	LAMB3								ATCAY
												VCAN	AGK								FGF9
												PKM	CCL20								TUBB3
												AIM2	GCGR								SLC16A7
												FCHSD2	ERAP1								MAP3K9
												OAS1	ATP2B4								KCNH2
												OAS2	TUBB4B								C11ORF87
												CTDSP2	TSPAN13								SNRPN
												IRF1	TRIP10								SLC9B2
												TLR8									NPAS4
												MYH9									OLFM1
												RBMS1									OLFM3
												IRF8									DGKI
												MCM5									SHC3
												NEMP1									LIN7B
												GART									TMEM25
												VAMP5									IGSF21
												C1QB									ZNF667
												PTGER4									RNF175
												CSTA									ZNF540
												SZRD1									MOAP1
												C1S									TMEM132B
												C1R									GLMN
												RGS16									ASNS
												HIST1H2BK									CORO2A
												FAM129A									REEP1
												RPS27L									LRFN5
												NOD2									NBEA
												METTL21B									CDK5
												PSMB10									PIN1
												DRAM1									DPP10
												CCL8									SNAP25
												DNAJB6									ME3
												ORMDL2									ERC2
												IL21R									EID2B
												FILIP1L									DGCR2
												APOL3									FAAH2
												MPZL1									SEZ6L
												MYO10									DUSP26
												PRRX1									ARL4C
												WTAP									ZNF519
												GOLM1									NOS1AP
												STAT1									ZNF512
												IL10RA									VSTM2A
												CFLAR									PRPS1
												KLF3									PRKAA2
												ASS1									SLC24A3
												TNIP1									GLS2
												MNDA									PPM1E
												CLEC2D									COCH
												PTPN2									FBXL20
																					ABLIM2
																					CNNM1
																					RAB26
																					SLITRK4
																					RAB24
																					KIAA1324
																					SLITRK3
																					BEND4
																					MAL2
																					FSD1
																					CACNG2
																					CACNG3
																					BEND6
																					LINGO2
																					SLC12A5
																					KCNIP1
																					SEMA4F
																					SYT13
																					FBXL16
																					MYO16
																					TTC39B
																					NELL2
																					TSPAN13
																					SYT12
																					RAB15
																					PRC1
																					TRIM37
																					MDGA2
																					PTPN4
																					CBLN4
																					PTPN5
																					CBLN1
																					CPNE5
																					RAPGEFL1
																					SYNPR
																					RUSC2
																					RUSC1
																					TRIM24
																					FAM65B
																					BSN
																					SCN1A
																					SRRM4
																					ENTPD3
																					SLC6A17
																					SLC6A15
																					COG1
																					CPT1C
																					ANK1
																					KCNQ5
																					TAGLN3
																					STX1A
																					KCTD16
																					BEX1
																					EPHA10
																					STXBP1
																					CEND1
																					PCDH19
																					MAP2
																					ST8SIA5
																					NAALAD2
																					RIMKLA
																					HMGCLL1
																					SLC10A4
																					PTPRN2
																					SPHKAP
																					MAGEE1
																					BCL11B
																					ST8SIA1
																					SIAH3
																					MICAL2
																					RAB27B
																					C10ORF35
																					SNAP91
																					DCLK1
																					FBXL2
																					MRAP2
																					SCN2B
																					BEX5
																					DIRAS3
																					PCSK2
																					PTPRT
																					ZCCHC12
																					RYR2
																					PTPRR
																					PTPRN
																					MAGEF1
																					DIRAS2
																					ICA1
																					SLC7A14
																					AP2A2
																					BABAM1
																					EPB41L4B
																					UCHL1
																					KCNT1
																					KIF1A
																					PRMT8
																					SLC32A1
																					SYN2
																					AP3B2
																					SYN1
																					CNKSR2
																					VSNL1
																					ARHGEF3
																					RGS7BP
																					NAPB
																					PRICKLE2
																					ZDHHC22
																					PHYHIP
																					KIAA0513
																					TCEAL6
																					PAK1
																					TCEAL5
																					TCEAL2
																					CAMK2N2
																					SUSD4
																					PAK3
																					CAP2
																					GABBR2
																					SPRYD3
																					NPM2
																					GAD1
																					GAD2
																					PNMA3
																					PNMA2
																					GRIN1
																					STAC2
																					NEK10
																					TACC2
																					APBA2
																					RAB9B
																					CDK5R1
																					FHOD3
																					GUCY1B3
																					DENND5B
																					RGS4
																					ARHGAP44
																					BASP1
																					KIF5A
																					FAM3C
																					SH3GL2
																					RGS7
																					PDIA2
																					ADAM11
																					TTC7B
																					KAZN
																					EPDR1
																					TMEM130
																					DOK6
																					EEF1A2
																					MAP7D2
																					AMPH
																					SCG2
																					RTN1
																					NXPH2
																					SLC41A2
																					NPR3
																					SLC1A1
																					TMEM59L
																					CACNA1B
																					PLD5
																					HMP19
																					CACNA1C
																					KLHL13
																					CPLX2
																					SEZ6L2
																					CACNA1E
																					PLD3
																					EBP
																					DPP6
																					HRH2
																					CAMTA2
																					PACSIN1
																					MARK1
																					SYT4
																					KLHDC3
																					SYT1
																					CNTN6
																					SYT6
																					COQ3
																					PLCXD3
																					GNAL
																					HOOK1
																					ATG16L1
																					UBE2T
																					FAM175B
																					CAPRIN2
																					CNTN3
																					GNB5
																					FGF13
																					SERGEF
																					FGF12
																					LRP11
																					MCTP1
																					PODXL2
																					MAST1
																					ELAVL4
																					CHD5
																					HAPLN1
																					ELAVL2
																					SNAPC5
																					CALB2
																					SEC61A2
																					GRM5
																					BCL7A
																					GDAP1L1
																					GRM8
																					LRRTM2
																					ZNF385D
																					KRT222
																					SVOP
																					ARHGEF17
																					ABCC5
																					MYRIP
																					SYNGR3
																					DNM1
																					GREM2
																					TBC1D7
																					DCX
																					B4GALT6
																					INA
																					CDH18
																					CAMK1G
																					HCN3
																					TUFT1
																					DCTN3
																					NRXN3
																					ATP1A3
																					PDXP
																					CRMP1
																					PTHLH
																					RASD2
																					MAPK9
																					GNG3
																					RNF113A
																					SV2B
																					OXCT1
																					SV2A
																					SLIT1
																					NRIP3
																					SNCB
																					VAT1L
																					OPCML
																					NIPSNAP3B
																					CHGA
																					URGCP
																					LAMB3
																					CADPS
																					ZNF804A
																					NAP1L3
																					ATP2B3
																					NAP1L2
																					OPRK1
																					CCK
																					MAPK10
																					GALE
																					LNX1
																					ATP13A2
																					R3HDM1

## Sheet: GSPC-GJA1 _0.5
A2M
AAAS
ABCA1
ABCA6
ABCA8
ABCB5
ABCC11
ABCC4
ABCD1
ABHD14B
ABHD16B
ABI3
ABLIM1
ABR
ABTB1
ACAA2
ACACB
ACADL
ACADVL
ACAT1
ACCS
ACER2
ACIN1
ACKR2
ACKR3
ACOT11
ACOX2
ACP2
ACP5
ACR
ACSF2
ACSL5
ACSM5
ACSS1
ACTL6A
ACTRT2
ACTRT3
ACY1
ADAM10
ADAM20
ADAMTSL3
ADAP2
ADAT3
ADCY2
ADCY7
ADD3
ADGRA2
ADGRE1
ADGRG1
ADGRG5
ADH1A
ADH1B
ADH1C
ADIRF
ADORA3
ADPGK
ADPRH
ADRA2C
ADRB2
ADSL
AFAP1L1
AGBL2
AGFG2
AGL
AGPAT2
AGPAT3
AHNAK
AHRR
AHSA2
AIF1
AIM1
AIM2
AIP
AJUBA
AK2
AK6
AKAP1
AKAP12
AKAP7
AKNA
AKR1A1
AKR1B1
AKR1C3
AKR7A2
AKT1
ALDH16A1
ALDH1A1
ALDH3B1
ALDH9A1
ALG1
ALG13
ALG8
ALKBH8
ALMS1
ALOX5
ALPI
AMN
AMOT
AMPD3
AMY1B
ANAPC16
ANGPT1
ANGPT4
ANGPTL5
ANGPTL7
ANKHD1-EIF4EBP3
ANKMY1
ANKRD23
ANKRD33
ANKRD37
ANKS1A
ANO6
ANP32A
ANTXR1
ANTXR2
ANXA11
ANXA11
ANXA2
ANXA5
AOAH
AP1G2
AP1S2
AP3B1
AP5S1
APAF1
APBB1IP
APCDD1
APEX2
APH1A
APLN
APLNR
APOBEC3C
APOBEC3F
APOBEC3F
APOBEC3G
APOBR
APOC1
APOC2
APOC3
APOL3
APOM
APPL2
APRT
APRT
AQP7
ARAF
ARAP1
ARFIP1
ARHGAP15
ARHGAP25
ARHGAP27
ARHGAP30
ARHGAP30
ARHGAP31
ARHGAP4
ARHGAP45
ARHGAP9
ARHGDIB
ARHGEF1
ARHGEF40
ARHGEF6
ARID3A
ARL5A
ARL6
ARL6
ARL6IP4
ARPC2
ARPC2
ARPC3
ARPC4
ARPC5
ARRB1
ARRB2
ARRDC1
ARRDC4
ARSA
ARSD
ART3
ASB11
ASB14
ASB16
ASB3
ASB7
ASCC2
ASCL2
ASL
ASPN
ASS1
ASXL2
ATF5
ATG14
ATG16L2
ATG2B
ATG4B
ATG7
ATP11C
ATP13A1
ATP1A4
ATP5G2
ATP5J2
ATP6V0D2
ATP8B4
ATRAID
ATRAID
ATXN7L1
AUP1
AURKB
AXDND1
AXIN1
AXL
AZGP1
AZIN2
B3GALT1
B3GALT6
B4GALT1
B9D1
BAIAP2
BBOX1
BCDIN3D
BCKDHA
BCKDK
BCL2
BCL2
BCL2L12
BCL2L14
BCL3
BCL6B
BCOR
BDNF
BET1L
BHLHE23
BHLHE40
BHLHE41
BHMT2
BIN2
BIRC7
BLNK
BLOC1S1
BLOC1S4
BLOC1S5
BMF
BMP1
BMP2K
BMP5
BNIP2
BORA
BRD3
BRD7
BRD8
BRE
BRI3
BRIP1
BRMS1
BSG
BST1
BST2
BTBD7
BTG1
BTK
BTN3A2
BTNL8
BUB1
BUB1B
C10orf10
C10orf11
C10orf2
C10orf76
C11orf45
C11orf53
C11orf57
C11orf63
C12orf40
C14orf79
C14orf93
C15orf52
C15orf53
C16orf86
C17orf62
C19orf24
C19orf43
C19orf44
C19orf70
C1orf106
C1orf112
C1orf162
C1orf54
C1QA
C1QB
C1QC
C1QTNF1
C1QTNF6
C1R
C1RL
C1S
C1S
C20orf196
C20orf197
C20orf96
C2orf42
C2orf82
C3
C3AR1
C3orf20
C3orf22
C3orf36
C3orf58
C3orf62
C5
C6
C6orf163
C6orf62
C7
C7orf33
C7orf49
C7orf69
C8G
C8orf58
C9orf66
CA3
CA7
CACNA1A
CACNA1F
CACNA2D4
CACNB3
CALCRL
CALHM2
CALR3
CAMP
CANX
CAP1
CAPG
CAPN11
CAPN15
CAPS
CAPS2
CAPZB
CARD11
CARD9
CASC3
CASC4
CASKIN2
CASP1
CASP4
CASP5
CASP7
CAT
CBFA2T3
CBR3
CBX1
CBY1
CCBE1
CCDC121
CCDC13
CCDC144B
CCDC144NL
CCDC151
CCDC26
CCDC42
CCDC53
CCDC57
CCDC58
CCDC70
CCDC71
CCDC88B
CCDC93
CCDC94
CCDC97
CCER1
CCL13
CCL22
CCL8
CCNB2
CCND1
CCR1
CCR8
CCSER1
CD14
CD19
CD1D
CD209
CD226
CD300A
CD300C
CD300LF
CD302
CD33
CD34
CD36
CD37
CD4
CD40
CD48
CD53
CD58
CD68
CD74
CD74
CD84
CD86
CD99
CDAN1
CDC14A
CDC42EP3
CDC42EP4
CDCA7L
CDH22
CDH24
CDIP1
CDK1
CDK13
CDK19
CDK4
CDK5RAP3
CDKAL1
CDKN2AIPNL
CDY1B
CEACAM1
CEACAM1
CEBPA
CEBPB
CECR5
CELA3A
CELF2
CELF2
CEMIP
CENPA
CENPB
CENPBD1
CENPI
CENPM
CENPT
CENPW
CEP55
CERS1
CFD
CFI
CFLAR
CGB7
CGNL1
CHCHD7
CHD4
CHD7
CHIT1
CHMP1A
CHPT1
CHRAC1
CHRDL1
CHRM5
CHRNB1
CHST13
CHST14
CHST15
CHUK
CHURC1
CIDEB
CIITA
CITED2
CKLF
CKM
CLASRP
CLCN2
CLDN1
CLDN15
CLDN23
CLDN7
CLEC10A
CLEC14A
CLEC2B
CLEC2D
CLEC5A
CLEC9A
CLIC1
CLN3
CLNS1A
CLPS
CMKLR1
CMTM2
CMTM3
CMTM6
CMTM7
CMYA5
CNBD1
CNN2
CNNM3
CNOT1
CNOT3
CNOT4
CNOT7
CNPY3
CNPY4
CNTF
CNTRL
COA1
COL15A1
COL1A1
COL1A2
COL3A1
COL4A6
COL5A2
COL6A2
COL6A3
COL9A1
COLGALT1
COMMD5
COMMD6
COMMD7
COQ2
CORO1A
CORO1B
CORO7
COX20
COX8C
CPAMD8
CPED1
CPNE3
CPSF3
CPT1B
CPXM1
CPZ
CR1
CRACR2B
CRB2
CREB1
CREB3L4
CREB5
CREBBP
CREBL2
CREBRF
CREG1
CRHR2
CRISP2
CROCC
CROT
CRTAP
CRTC1
CRYZ
CSF1R
CSMD3
CST3
CSTA
CSTB
CT55
CTDNEP1
CTDSP1
CTDSP1
CTDSP2
CTNNBL1
CTNND1
CTNS
CTSA
CTSB
CTSC
CTSC
CTSD
CTSE
CTSG
CTSH
CTSL
CTSS
CTSZ
CX3CR1
CXCL1
CXCL10
CXCL12
CXCL12
CXCL16
CXCR4
CXCR6
CXorf21
CXorf38
CXorf56
CXorf67
CYB561A3
CYB561D2
CYB5R1
CYBA
CYBB
CYBRD1
CYFIP1
CYHR1
CYP1B1
CYP21A2
CYP27A1
CYP2C19
CYP3A5
CYP4F12
CYP4V2
CYSLTR1
CYTH3
CYTH4
CYTL1
DAAM2
DACT1
DAP
DARS
DAXX
DAZ4
DBF4B
DBNL
DCAF6
DCAF7
DCAKD
DCLRE1C
DCN
DCN
DCN
DCTD
DDAH2
DDIT4
DDOST
DDR2
DDX11
DDX39A
DDX39B
DDX50
DDX58
DDX60
DECR1
DEF6
DEFB121
DENND3
DENND4C
DENND6B
DERA
DGKA
DHFR2
DHRS3
DHRS4
DHRS9
DHX16
DHX40
DIAPH2
DIMT1
DIO2
DKC1
DLEU7
DLGAP4
DLGAP5
DMAP1
DMD
DMP1
DMRTB1
DNAJB6
DNAJC17
DNAJC25-GNG10
DNASE2
DNASE2B
DNASE2B
DNMT3B
DNPEP
DOCK11
DOCK2
DOCK8
DOK1
DOK3
DPEP2
DPP3
DPT
DPYD
DPYSL3
DRAM1
DRAM2
DRD1
DRG2
DSC2
DSE
DST
DTNBP1
DTYMK
DUS3L
DUSP1
DUSP18
DUSP5
DUSP6
DUX1
DYRK1A
DYX1C1
EBI3
ECM2
EDA2R
EDEM1
EDEM2
EDF1
EEF1A1
EEF1B2
EFCAB3
EFEMP2
EFNB1
EGFL7
EGFLAM
EGFR
EGLN1
EGLN3
EGR2
EIF2A
EIF2B4
EIF2D
EIF3A
EIF3B
EIF3D
EIF3E
EIF3G
EIF3L
EIF4B
EIF4EBP1
EIF4EBP2
EIF4EBP3
ELF1
ELL
EML3
EML4
EMP3
ENKD1
ENKUR
ENO3
ENPP1
ENSA
ENTPD1
EPB41L1
EPB41L2
EPHA3
EPHB2
EPM2A
EPSTI1
ERAP2
ERBB2
ERC1
ERCC1
ERCC1
ERLIN2
ERLIN2
ERMAP
ERMARD
ERVW-1
ESD
ETV3
ETV5
ETV6
EVA1A
EVA1B
EVI2B
EVI5
EWSR1
EYA4
EZR
F11
F13A1
F5
FABP7
FAM105A
FAM107A
FAM111A
FAM111B
FAM120AOS
FAM129A
FAM129B
FAM134C
FAM13A
FAM13A
FAM170A
FAM173A
FAM175A
FAM177B
FAM181A
FAM198B
FAM210A
FAM212A
FAM229B
FAM26F
FAM50A
FAM71B
FAM78A
FAM96A
FAU
FBL
FBLN1
FBLN1
FBLN1
FBLN2
FBP1
FBXL22
FBXO2
FBXO24
FBXO5
FBXO6
FCER2
FCGR2A
FCGR2B
FCGR3B
FCGRT
FCHO2
FCHSD2
FCN1
FER
FERD3L
FERMT3
FEZ2
FGD2
FGD3
FGF19
FGFBP2
FGL2
FGR
FHL2
FHL3
FHOD1
FILIP1L
FKBP10
FKBP1A
FLCN
FLI1
FLJ35934
FLNA
FLNC
FLOT2
FLVCR2
FMOD
FNBP1L
FNDC1
FNDC8
FOLR2
FOS
FOXA2
FOXA3
FOXD2
FOXP1
FPGS
FPR3
FRA10AC1
FRAT2
FRK
FRMD4A
FRMD6
FTL
FUCA1
FUCA2
FUK
FUOM
FUT4
FUT9
FXYD1
FXYD1
FXYD2
FXYD3
FXYD5
FYB
FYCO1
FZD2
FZD7
GAA
GAB3
GABARAP
GABPA
GAGE4
GAL3ST4
GALM
GALNT1
GALNT3
GANAB
GAPT
GART
GAS2L3
GBA
GBGT1
GCG
GCSAML
GDF11
GDF3
GDPD3
GEMIN6
GGA2
GHDC
GIGYF1
GIMAP1
GIMAP2
GIMAP4
GIMAP6
GIMAP8
GIPC2
GJA1
GK2
GLCE
GLE1
GLG1
GLIPR1
GLMP
GLT8D2
GLTSCR1L
GLTSCR2
GLYCTK
GM2A
GMFB
GMFG
GMIP
GMPPA
GNA15
GNAI2
GNB4
GNGT2
GNLY
GNS
GOLGA7
GOLGB1
GOLIM4
GOLM1
GP5
GPA33
GPC3
GPD1L
GPNMB
GPR101
GPR132
GPR137B
GPR15
GPR157
GPR160
GPR183
GPR34
GPR39
GPRC5A
GPS2
GPSM3
GPT2
GPX1
GPX6
GPX7
GRAMD2
GRAMD4
GRB2
GRHL3
GRIK5
GRINA
GRK2
GRK7
GRM7
GRN
GRWD1
GSDMD
GSE1
GSS
GSTA1
GSTK1
GSTM2
GSTM4
GSTM4
GSTM5
GSX2
GTF2F2
GTF2H4
GTF2H5
GTF2I
GTSF1
GUSB
GYG2
GYPC
GZMK
H2AFV
H2AFY
H3F3A
HACD4
HADH
HAMP
HAS3
HAUS2
HAUS4
HAVCR2
HCAR1
HCK
HCLS1
HCP5
HCST
HDAC1
HDAC3
HEATR3
HEATR9
HEBP2
HES3
HES7
HEXB
HEXDC
HEXIM2
HEY1
HGH1
HHEX
HIGD2A
HINT2
HIST1H1D
HIST1H2AA
HIST1H2AC
HIST1H2BB
HIST1H2BD
HIST1H2BF
HIST1H2BG
HIST1H2BI
HIST1H2BJ
HIST1H2BK
HIST1H3D
HIST1H3F
HIST1H3J
HIST1H4E
HIST1H4K
HIST2H2AA3
HIST2H2AC
HIST2H4A
HIST3H2A
HIST3H2BB
HK1
HK2
HK3
HLA-A
HLA-DMA
HLA-DMB
HLA-DOA
HLA-DPA1
HLA-DPB1
HLA-DQA2
HLA-DQB1
HLA-DRA
HLA-DRB4
HLA-E
HLA-G
HMGN1
HMGN2
HMGN5
HMOX1
HNMT
HNMT
HNMT
HNRNPA2B1
HNRNPDL
HNRNPL
HNRNPM
HOXA3
HOXC10
HOXC4
HOXC8
HOXC9
HPGDS
HPR
HPSE
HS1BP3
HSCB
HSD11B1
HSD17B10
HSD17B11
HSD17B14
HSD17B4
HSDL2
HSF4
HSH2D
HSPA1A
HSPA6
HSPB8
HSPBAP1
HTATSF1
HTRA2
HYI
ID2
IDH3G
IDNK
IDUA
IER5
IFI16
IFI30
IFI35
IFI44
IFIT3
IFNA10
IFNAR2
IFNGR2
IFNL2
IFT122
IFT74
IGF2
IGF2R
IGFBP2
IGFBP5
IGFL4
IGSF6
IK
IKBIP
IKBKB
IKZF1
IKZF4
IL10
IL10RA
IL10RB
IL12B
IL12RB1
IL13RA1
IL16
IL17D
IL17RA
IL18BP
IL1B
IL20RA
IL20RB
IL21R
IL27RA
IL36RN
IL4I1
IL5
IL7
ILF3
ILK
IMP3
IMPA2
INCENP
INMT
INO80E
INPP5A
INPP5D
INTS10
INTS4
INTS7
IPCEF1
IQGAP2
IQGAP3
IRF1
IRF5
IRF8
ISLR
ISLR2
ISYNA1
ITFG2
ITGAL
ITGAM
ITGB2
ITGB4
ITGB5
ITGB7
ITGBL1
ITIH3
ITIH5
ITPA
ITPR2
ITPRIP
JADE2
JAML
JDP2
JMJD8
JPH2
KANK2
KANSL1
KAT6B
KAZN
KBTBD4
KCNJ5
KCNK13
KCNK2
KCNK6
KCNN3
KCNQ1
KCTD11
KCTD12
KDM2B
KDM3A
KDM3B
KDM4A
KEAP1
KERA
KIAA0141
KIAA0196
KIAA0922
KIAA1211L
KIF1C
KIF20A
KIF20B
KIF22
KIF3B
KIR2DL1
KLF10
KLF17
KLF2
KLF3
KLHDC7A
KLHL10
KLHL34
KLHL5
KLK1
KLK12
KLKB1
KLRG1
KMO
KNG1
KPNB1
KRCC1
KRT14
KRT6A
KRT80
KRT83
KRTAP21-2
KRTAP5-4
KRTAP5-7
KRTAP6-3
KRTCAP2
KXD1
LACTB
LACTB
LAD1
LAMA4
LAMB2
LAMC1
LAMTOR2
LAP3
LAPTM4A
LAPTM5
LARP7
LASP1
LAT2
LCAT
LCE1B
LCMT2
LCN12
LCN15
LCN8
LCP1
LCP2
LEFTY2
LENG8
LEPR
LEPROT
LFNG
LGALS3
LGALS9
LGMN
LHCGR
LHFP
LHFPL2
LIF
LILRA2
LILRA6
LILRB1
LIME1
LIN7A
LIPA
LLPH
LMAN2L
LMNB1
LMNTD1
LOC401286
LOXL3
LPAR1
LPAR4
LPAR5
LPAR6
LPCAT2
LPL
LPXN
LRCH4
LRMP
LRP1
LRP10
LRP5
LRRC15
LRRC17
LRRC17
LRRC25
LRRC29
LRRC45
LRRC55
LRRC57
LRRC8C
LRRN4CL
LRTM1
LSP1
LST1
LST1
LTA4H
LTBP2
LTBP3
LTBP4
LTBR
LTC4S
LURAP1
LXN
LY6D
LY86
LY96
LYL1
LYN
LYRM2
LYVE1
LYZ
MACROD1
MAD1L1
MAF
MAF1
MAFB
MAGEA5
MAMDC2
MAN2B1
MAN2C1
MAP3K11
MAP3K12
MAP3K14
MAP3K15
MAP3K3
MAP3K5
MAP4K1
MAPK1
MAPK10
MAPK7
MAPKAPK2
MAPKAPK3
MARC1
MARCH1
MARCH8
MARCKS
MARCO
MASP1
MASP1
MAX
MBD6
MBNL1
MBTD1
MCCD1
MCM3
MCM5
MCM7
MCM8
MCOLN1
MCRIP1
MDM1
MED1
MED12
MEF2A
MEF2C
MEOX2
MESDC2
MEST
METAP1D
METRN
METTL17
METTL21B
METTL25
METTL7B
MFAP4
MFAP5
MFNG
MFSD1
MFSD7
MGAT1
MGLL
MGP
MGST2
MIA
MIA2
MICAL1
MIF4GD
MIP
MIR99AHG
MIS18BP1
MITD1
MKNK1
MKRN1
MLC1
MLLT6
MLPH
MMD
MME
MMP14
MMP2
MMRN1
MNDA
MOB3C
MOCOS
MORC1
MOSPD3
MPG
MPP4
MPZL1
MRM2
MRO
MRPL1
MRPL16
MRPL39
MRPL40
MRPL45
MRPL47
MRPL53
MRPL54
MS4A1
MS4A4A
MS4A5
MS4A6A
MS4A6A
MS4A7
MSH3
MSI2
MSN
MSR1
MST1
MT1F
MTBP
MTIF2
MTMR14
MTMR3
MTTP
MUC21
MUC7
MURC
MUSTN1
MUTYH
MVB12A
MXD4
MXI1
MXRA5
MXRA7
MXRA8
MYADM
MYC
MYD88
MYH9
MYL12A
MYL3
MYL5
MYL9
MYLIP
MYO10
MYO1C
MYO1F
MYO5C
MYO7A
MYOF
MYOM1
MYOM2
MYOZ1
N4BP2L2
N6AMT1
NABP2
NADK
NADSYN1
NAGA
NAGK
NAGLU
NAGPA
NAPSA
NAT2
NAXE
NBPF11
NCBP2
NCF1
NCF2
NCF4
NCK2
NCKAP1L
NCOA3
NCOA5
NCOA6
NCR3
NDST2
NDUFV3
NECAP2
NEDD1
NEDD9
NEMP1
NES
NET1
NETO1
NFAM1
NFATC2IP
NFE2L1
NFIX
NFKB1
NFKB2
NFKBID
NFRKB
NFYA
NFYC
NHSL2
NICN1
NID2
NIN
NINJ1
NIT2
NKX3-1
NLRP13
NLRP3
NLRP7
NME3
NME8
NOD2
NODAL
NOL11
NOL12
NOL8
NOP2
NOP56
NOSIP
NOTCH2
NOTCH2NL
NOTUM
NOX4
NPC2
NPHP1
NPHP4
NPL
NPM1
NPSR1
NR1H3
NR2F1
NR3C1
NR4A1
NR5A2
NRDE2
NRP1
NRROS
NSA2
NSMCE1
NSMF
NSUN5
NSUN5P1
NT5C
NT5C1B
NT5C2
NTAN1
NTN5
NUB1
NUBP1
NUCB2
NUCKS1
NUDT1
NUDT14
NUDT5
NUF2
NUMA1
NUP155
NUP214
NUP62
NUP98
NUPR1
NUSAP1
NWD1
NXF1
OARD1
OAS1
OAS2
OGG1
OGN
OLFML1
OLFML2A
OLFML2B
OLFML3
OMA1
OMD
OPTC
OR10G7
OR10G9
OR10K1
OR10K2
OR13C4
OR14I1
OR1E2
OR1L3
OR1S2
OR2H1
OR4A16
OR4C12
OR4C13
OR4C15
OR4D6
OR4F6
OR4M2
OR52B2
OR52N4
OR56B1
OR56B4
OR5AP2
OR5K2
OR5R1
OR6C1
OR6F1
OR6K3
OR6K6
OR8B2
OR9G9
ORAI3
ORAOV1
ORMDL2
ORMDL3
OS9
OSBPL3
OSTF1
OSTM1
OTULIN
OXSR1
P2RX1
P2RX6
P2RY1
P2RY11
P2RY13
P3H2
P4HA1
P4HA1
P4HB
PABPC1
PAFAH2
PALD1
PALLD
PAN2
PAN3
PAPLN
PAPPA2
PAQR7
PARK7
PARP10
PARP12
PARP14
PARP3
PARP9
PARVA
PARVG
PCBP4
PCDH12
PCDHA2
PCDHGA7
PCDHGB4
PCED1B
PCK2
PCK2
PCOLCE
PCSK9
PCYT1A
PDCD1LG2
PDDC1
PDE5A
PDE6B
PDE9A
PDGFB
PDGFRL
PDIA6
PDILT
PDSS2
PEPD
PEX10
PEX11A
PEX11G
PEX5
PEX6
PFAS
PFDN5
PFKFB3
PFKFB4
PFN1
PGAP3
PGBD3
PGLS
PGM2
PGM5
PGPEP1
PHB
PHB2
PHEX
PHF11
PHF2
PHF7
PHGDH
PHKG1
PHPT1
PHYHD1
PHYKPL
PIEZO1
PIGM
PIK3CD
PIK3CG
PIK3R1
PIK3R1
PIK3R2
PIK3R6
PILRA
PINK1
PITX2
PIWIL3
PKD2L1
PKDCC
PKHD1
PKIG
PKIG
PKM
PKN1
PLA2G15
PLA2G2A
PLA2G2F
PLAC8
PLAC9
PLAU
PLBD1
PLCB2
PLCB4
PLCD3
PLCG2
PLEC
PLEC
PLEK
PLEK2
PLEKHA4
PLEKHA5
PLEKHF1
PLGRKT
PLIN2
PLOD2
PLRG1
PLSCR2
PLSCR4
PLXDC2
PLXNC1
PMEPA1
PMM2
PMP2
PMS2P2
PNPLA7
PODN
PODXL
POFUT1
POGLUT1
POGLUT1
POLG2
POLM
POLR1B
POLR2L
POLR3GL
POLR3H
POMT2
PON2
POP1
POU2F2
POU3F3
PPARD
PPARG
PPBP
PPCS
PPIB
PPM1D
PPM1M
PPP1CA
PPP1R10
PPP1R13L
PPP1R1B
PPP1R21
PPP1R32
PPP1R42
PPP4R1
PPP4R3B
PPT1
PRAM1
PRCP
PRDM1
PRDX6
PRELP
PRG3
PRICKLE4
PRKCB
PRKCD
PRKCDBP
PRKX
PRLR
PROCA1
PROCR
PROKR1
PROKR2
PRPF31
PRR11
PRR15L
PRR23B
PRR5
PRRX1
PRRX1
PRSS21
PRSS38
PRSS48
PRUNE1
PSMA8
PSMB10
PSME1
PSME1
PSME2
PSTPIP1
PSTPIP2
PTAFR
PTBP3
PTEN
PTGDS
PTGER4
PTGS1
PTGS1
PTK6
PTMS
PTPN18
PTPN2
PTPN6
PTPN7
PTPRCAP
PTPRE
PTPRE
PTPRO
PTRF
PWP1
PYGL
PYM1
QARS
QRFP
QTRT1
R3HCC1L
R3HDML
RAB13
RAB20
RAB32
RAB36
RAB8A
RAC2
RACK1
RAD51AP1
RAD51B
RANBP10
RAP1A
RARRES1
RARRES1
RARRES3
RARS
RASSF3
RASSF5
RB1
RBBP4
RBBP8NL
RBL1
RBL2
RBM15B
RBM17
RBM22
RBM45
RBM4B
RBM6
RBMS1
RBPJ
RCBTB2
RCC1
RCC2
RCN3
RCOR2
RCSD1
RECQL5
REEP4
RENBP
REXO4
RFPL4B
RFX2
RFXANK
RGCC
RGL2
RGS1
RGS10
RGS10
RGS12
RGS14
RGS16
RGS18
RGS19
RGS8
RHBDD1
RHBDF2
RHBDF2
RHOA
RHOBTB3
RHOT1
RIN2
RIOK1
RIPK3
RIT1
RLBP1
RMI2
RNASE2
RNASE3
RNASE7
RNASET2
RNF135
RNF149
RNF166
RNF20
RNFT1
ROPN1
RP1L1
RP2
RPA4
RPAIN
RPGRIP1
RPIA
RPL10A
RPL11
RPL12
RPL13A
RPL18
RPL18A
RPL19
RPL22
RPL26
RPL3
RPL31
RPL35
RPL35A
RPL36
RPL36AL
RPL38
RPL39
RPL4
RPL5
RPL6
RPL7
RPL7A
RPL8
RPL9
RPLP0
RPLP2
RPN2
RPP25L
RPS10
RPS11
RPS12
RPS13
RPS14
RPS15A
RPS16
RPS17
RPS18
RPS19
RPS2
RPS20
RPS23
RPS24
RPS25
RPS27A
RPS27L
RPS29
RPS3
RPS3A
RPS4X
RPS5
RPS6
RPS6KA1
RPS6KA2
RPS6KA4
RPS8
RPUSD4
RRAGD
RRAS
RRM2
RRP15
RSU1
RTBDN
RUNX1
RUNX3
RXRA
RYK
RYR3
S100A10
S100A11
S100A13
S100A4
S100Z
S1PR3
SAAL1
SAMD1
SAMD13
SAMD9L
SAMHD1
SARDH
SARM1
SASH3
SBNO2
SBSPON
SCAMP2
SCARA3
SCARA5
SCARB1
SCIMP
SCIN
SCN7A
SCNM1
SCPEP1
SCRIB
SCTR
SCUBE2
SCYL3
SDCCAG3
SEC11A
SEC31B
SEMA6D
SEPHS1
SEPN1
SEPT11
SEPT6
SERBP1
SERF2
SERPINA5
SERPINB4
SERPINB5
SERPINB6
SERPINE1
SERPINF1
SERPINF2
[truncated: 542 more rows]

## Sheet: GSNC-GJA1_0.5
AACS
AARS
AASDHPPT
AASS
ABAT
ABCA5
ABCA5
ABCB10
ABCB6
ABCB9
ABCC5
ABCC8
ABCD2
ABCD4
ABCE1
ABCF2
ABCF3
ABCG4
ABHD10
ABHD2
ABHD6
ABHD8
ABL1
ABLIM2
ACAT2
ACHE
ACLY
ACOT7
ACP7
ACPT
ACRV1
ACSL3
ACSL4
ACSL6
ACSS2
ACTC1
ACTL10
ACTL6B
ACTL7A
ACTN2
ACTR10
ACTR1B
ACTR6
ADAL
ADAM11
ADAM19
ADAM23
ADAM32
ADAM8
ADAM9
ADAMTS7
ADAMTSL2
ADCY1
ADCY9
ADCYAP1
ADCYAP1R1
ADGRB3
ADGRE3
ADGRG3
ADNP
ADNP2
ADORA1
ADPRHL1
ADRA1A
ADRA1B
AEBP2
AEN
AFF2
AFG3L2
AGAP1
AGER
AGK
AGL
AGR2
AHCTF1
AHDC1
AHI1
AIFM1
AK5
AKAP11
AKAP6
AKIRIN2
AKT3
ALDH3A2
ALDOB
ALDOC
ALK
ALKBH1
ALKBH2
ALKBH5
ALKBH6
ALOX12B
ALOXE3
ALS2
AMELY
AMFR
AMIGO2
AMPD3
AMPH
AMTN
ANAPC1
ANAPC13
ANAPC7
ANGEL1
ANK1
ANK3
ANKDD1A
ANKEF1
ANKHD1
ANKMY2
ANKRD13C
ANKRD17
ANKRD17
ANKRD2
ANKRD34B
ANKRD39
ANKRD46
ANKRD50
ANKRD55
ANKRD9
ANO3
ANO4
ANO7
ANO9
ANXA7
AP1G1
AP1M1
AP1S1
AP2A1
AP2A2
AP2M1
AP3B2
AP3M2
AP3S2
AP4B1
AP5M1
APBA2
APBB1
APBB2
API5
APOL6
APOO
AQP11
AQP9
ARAP3
ARC
ARF4
ARFGAP3
ARFGEF1
ARG2
ARHGAP17
ARHGAP21
ARHGAP32
ARHGAP36
ARHGAP44
ARHGAP5
ARHGEF11
ARHGEF12
ARHGEF17
ARHGEF26
ARHGEF3
ARHGEF38
ARHGEF7
ARHGEF7
ARID2
ARIH1
ARL1
ARL14
ARL3
ARL4C
ARL6IP1
ARL6IP5
ARL9
ARMC12
ARMC8
ARMC9
ARMCX1
ARNT
ARPC1A
ARPP21
ARRDC2
ART1
ASAP2
ASB13
ASB6
ASB8
ASCL1
ASGR1
ASH2L
ASIC1
ASIC2
ASMTL
ASNS
ASNSD1
ASPDH
ASPH
ASPHD2
ASTN1
ATAD1
ATAD2
ATAT1
ATCAY
ATE1
ATE1
ATG16L1
ATG4D
ATG5
ATL1
ATMIN
ATOX1
ATP11AUN
ATP13A2
ATP1A1
ATP1A3
ATP1B1
ATP2A2
ATP2A2
ATP2B1
ATP2B2
ATP2B3
ATP2B4
ATP2C2
ATP5A1
ATP5B
ATP5G1
ATP5G1
ATP5G2
ATP5I
ATP5J
ATP5J
ATP5O
ATP6AP1
ATP6V0A1
ATP6V0B
ATP6V0D1
ATP6V0E2
ATP6V1A
ATP6V1B2
ATP6V1C1
ATP6V1C2
ATP6V1D
ATP6V1E1
ATP6V1G1
ATP6V1G2
ATP6V1H
ATP7B
ATP8A2
ATP8B2
ATPIF1
ATR
ATRN
ATRNL1
ATXN10
AUH
AUNIP
AURKA
AURKC
AVL9
AVPI1
AZIN1
AZU1
B3GNT2
B4GALNT4
B4GALT5
B4GALT6
B4GAT1
BABAM1
BAG5
BAIAP2
BASP1
BBS7
BBS7
BCAS4
BCAT1
BCL11B
BCL6
BCL7A
BCR
BDNF
BEGAIN
BEND4
BEND6
BEST1
BEX1
BEX3
BEX5
BFAR
BHLHB9
BHLHE22
BICD1
BICDL1
BIRC6
BIVM
BLCAP
BLID
BLOC1S2
BLZF1
BMP2
BMS1
BMX
BNC1
BNIP1
BOLA3
BRD4
BRF2
BRICD5
BRINP2
BRINP3
BRIX1
BRMS1L
BRSK2
BRWD1
BSCL2
BSN
BTBD10
BTBD2
BTBD3
BTF3L4
BTG3
BTN2A1
BTRC
BUB3
BVES
C10orf35
C10orf99
C11orf24
C11orf54
C11orf65
C11orf74
C11orf87
C12orf10
C12orf45
C12orf49
C12orf66
C12orf76
C14orf2
C14orf28
C14orf37
C15orf40
C16orf45
C16orf59
C16orf72
C16orf87
C17orf102
C17orf75
C18orf25
C18orf54
C19orf12
C19orf52
C1orf186
C1orf216
C1orf52
C1orf94
C1QL4
C1QTNF4
C22orf39
C2CD2L
C2orf47
C2orf88
C3orf35
C5orf15
C5orf22
C5orf30
C5orf34
C5orf42
C5orf51
C6orf1
C6orf1
C6orf106
C6orf106
C6orf136
C6orf25
C7orf61
C8orf46
C8orf76
C9orf40
C9orf72
C9orf72
CA10
CA5B
CA8
CABLES2
CABP7
CACNA1B
CACNA1C
CACNA1E
CACNA1H
CACNA2D2
CACNA2D3
CACNB1
CACNB2
CACNB2
CACNB4
CACNG1
CACNG2
CACNG3
CACNG7
CADPS
CADPS
CALB2
CALM1
CALM3
CALML5
CALU
CALY
CAMK1G
CAMK2B
CAMK2D
CAMK2D
CAMK2G
CAMK2N1
CAMK2N2
CAMKMT
CAMLG
CAMSAP1
CAMSAP2
CAMTA1
CAMTA2
CAND1
CAP2
CAPRIN1
CAPRIN1
CAPRIN2
CARD14
CARD14
CARD19
CARMIL2
CARTPT
CASD1
CASP3
CASP8
CAV2
CBFA2T2
CBLN1
CBLN2
CBLN4
CBR1
CBR4
CBS
CBX4
CBX6
CCDC126
CCDC127
CCDC157
CCDC184
CCDC186
CCDC25
CCDC62
CCDC92
CCIN
CCK
CCKBR
CCL2
CCL20
CCM2
CCNA1
CCNB1IP1
CCNI
CCNT2
CCSER2
CCT2
CCT4
CD164L2
CD1C
CD247
CD3G
CD7
CD72
CD99L2
CDC23
CDC25A
CDC37L1
CDC42EP1
CDC7
CDH12
CDH13
CDH18
CDH3
CDH7
CDHR1
CDK17
CDK5
CDK5R1
CDK5R2
CDK5RAP1
CDK5RAP2
CDK5RAP2
CDKN1A
CDKN2D
CDKN3
CDR2
CDR2L
CDS1
CDY2B
CDYL
CEACAM6
CELF1
CEND1
CENPN
CENPP
CEP170B
CEP41
CEP68
CEP95
CEPT1
CES5A
CFAP20
CFL2
CGA
CGN
CGREF1
CGRRF1
CHAD
CHAF1B
CHAMP1
CHCHD4
CHD5
CHD9
CHEK2
CHERP
CHFR
CHGA
CHGB
CHMP4B
CHN1
CHODL
CHP1
CHPF2
CHRDL2
CHRM3
CHRNA3
CHRNA9
CHST1
CHST3
CIAPIN1
CIART
CINP
CISD2
CIT
CITED1
CKAP2
CKAP5
CKB
CKMT1A
CKMT1B
CLASP1
CLCA1
CLCC1
CLCN3
CLCN4
CLCNKA
CLDN10
CLDN12
CLDN16
CLDN18
CLDN18
CLEC10A
CLEC11A
CLEC1B
CLIP1
CLIP3
CLIP4
CLMN
CLPSL2
CLSTN1
CLSTN2
CLSTN3
CLTB
CLTB
CLTCL1
CLUL1
CLVS2
CMAS
CMC2
CMSS1
CMTM3
CMTM8
CNDP1
CNIH2
CNIH3
CNKSR2
CNNM1
CNNM2
CNR1
CNRIP1
CNTN3
CNTN6
CNTNAP5
COA7
COCH
COG1
COIL
COL24A1
COLEC10
COMMD2
COPA
COPB1
COPB2
COPG1
COPS3
COPS4
COPS8
COQ10B
COQ3
CORO2A
COX14
COX16
COX4I1
COX5A
COX5B
COX6A1
COX6C
COX7A1
COX7A2L
COX7C
CPEB1
CPEB2
CPEB3
CPEB4
CPLX1
CPLX2
CPM
CPNE5
CPT1C
CR2
CRABP1
CRABP2
CRADD
CRAMP1
CRBN
CRCP
CREB5
CREG2
CRH
CRHBP
CRIP3
CRIPAK
CRK
CRMP1
CRP
CRY2
CRYBA2
CRYZL1
CS
CSDC2
CSE1L
CSMD2
CSMD3
CSNK1G2
CSNK1G3
CSNK2A1
CSPG5
CSRNP2
CSRNP3
CSRP1
CST1
CST5
CST8
CSTF3
CSTF3
CSTF3
CTAG2
CTBP1
CTDP1
CTDSPL2
CTH
CTIF
CTNNA1
CTNNA2
CTNNBIP1
CTPS1
CTTN
CTU2
CUL2
CUL3
CUX2
CWC25
CWF19L1
CX3CL1
CXADR
CXCL13
CXCR3
CXCR5
CXCR5
CXorf40B
CXorf57
CYB561
CYC1
CYCS
CYFIP2
CYLC2
CYP2E1
CYP2R1
CYP46A1
CYP4Z1
DAAM1
DACH1
DBNDD1
DBNDD2
DCAF5
DCLK1
DCST1
DCST2
DCTN1
DCTN2
DCTN3
DCTN6
DCUN1D2
DCX
DCXR
DDA1
DDC
DDHD2
DDIT3
DDX1
DDX10
DDX25
DDX51
DEDD2
DEF8
DEFA5
DEGS1
DENND5B
DERL3
DERL3
DEXI
DFFA
DGCR2
DGKD
DGKD
DGKG
DGKI
DGKQ
DGUOK
DHCR7
DHRS11
DHX36
DHX37
DHX57
DIABLO
DIDO1
DIP2B
DIP2C
DIRAS1
DIRAS2
DIRAS3
DIRC1
DIRC2
DLG4
DLGAP2
DLK1
DLL1
DLL3
DMD
DMTN
DNAJA2
DNAJA3
DNAJA4
DNAJB13
DNAJB2
DNAJB5
DNAJB6
DNAJB9
DNAJC12
DNAJC18
DNAJC19
DNAJC21
DNAJC22
DNAJC27
DNAJC6
DNER
DNM1
DNM1L
DNM3
DOCK3
DOCK6
DOK6
DOLPP1
DONSON
DOPEY1
DPF3
DPH3
DPH7
DPP10
DPP6
DPP8
DPRX
DPYS
DRD2
DRD5
DST
DSTYK
DSTYK
DTD1
DTNBP1
DUS4L
DUSP16
DUSP26
DUSP3
DUSP4
DVL1
DXO
DYNC1H1
DYNC1I1
DYNC1I2
DYNLL2
DYNLT3
DYRK1A
DYRK2
DYRK3
DZIP1
E4F1
EBLN2
EBP
ECD
ECSIT
EEF1A2
EEF1E1
EFCAB13
EFCAB7
EGFR
EHD1
EHD3
EHMT1
EID1
EID2
EID2B
EID3
EIF1B
EIF2B5
EIF2S1
EIF3J
EIF4A2
EIF5
EIF5A2
ELANE
ELAVL1
ELAVL2
ELAVL4
ELF2
ELL2
ELMO1
ELMO1
ELMOD1
ELOVL4
ELOVL5
ELOVL6
EMC1
EMC4
EMC9
EML2
ENDOU
ENO2
ENPP4
ENPP5
ENPP7
ENTPD3
ENTPD4
EPB41L1
EPB41L3
EPB41L4B
EPB41L4B
EPCAM
EPDR1
EPHA10
EPHA4
EPHB1
EPHX4
EPM2AIP1
EPN3
EPPIN
EPS15
EPT1
ERAP1
ERAS
ERC1
ERC2
ERF
ERICH3
ERLEC1
ERRFI1
ESM1
ESRRG
ESYT3
ETFDH
ETNK1
ETNK2
ETV3L
EXOC2
EXOC5
EXOC8
EXTL2
EYA3
F12
FAAH
FAAH2
FABP3
FABP6
FADS1
FADS3
FAIM2
FAM101A
FAM110B
FAM120B
FAM126B
FAM131A
FAM133A
FAM133B
FAM134B
FAM13B
FAM160B1
FAM163A
FAM168B
FAM169B
FAM171B
FAM172A
FAM173B
FAM174A
FAM174B
FAM175B
FAM188A
FAM189B
FAM19A1
FAM19A3
FAM19A5
FAM206A
FAM20B
FAM213B
FAM214A
FAM214B
FAM216A
FAM219A
FAM222B
FAM234B
FAM26E
FAM3C
FAM43B
FAM46B
FAM53B
FAM53C
FAM57B
FAM58A
FAM65B
FAM69B
FAM71E1
FAM76A
FAM76B
FAM78B
FAM84B
FAM8A1
FAM98B
FAM98C
FAN1
FANCD2
FANCL
FARSA
FASN
FASTKD5
FAXC
FBLN7
FBP2
FBXL12
FBXL14
FBXL15
FBXL16
FBXL2
FBXL20
FBXO11
FBXO16
FBXO21
FBXO22
FBXO27
FBXO33
FBXO34
FBXO36
FBXW11
FBXW11
FBXW7
FBXW8
FCRLB
FDFT1
FDPS
FDX1L
FEM1C
FGF12
FGF13
FGF9
FGFR1
FGFR4
FHDC1
FHOD3
FIG4
FJX1
FKBP14
FLJ26850
FLRT1
FLRT3
FLT3
FLYWCH1
FLYWCH2
FNBP1
FNBP4
FNDC11
FNDC5
FNIP1
FOCAD
FOXE3
FOXJ3
FOXRED1
FRMD5
FRMD5
FRMPD1
FRMPD4
FRRS1L
FRS3
FSCN1
FSCN2
FSD1
FSTL5
FTSJ1
FUBP1
FUNDC1
FUNDC2
FUT3
FXR1
FXR1
FXR2
FXYD4
FZD5
G2E3
G3BP2
GABARAPL1
GABBR2
GABRA1
GABRA2
GABRA3
GABRA5
GABRB3
GABRG2
GABRG2
GAD1
GAD1
GAD2
GADD45A
GAGE7
GAL3ST3
GALE
GALNT13
GALNT18
GALNT9
GALR2
GARNL3
GARS
GAS2
GAST
GATC
GBA2
GBP7
GCAT
GCGR
GCHFR
GCLM
GCM1
GCM2
GDAP1L1
GDF6
GDPD1
GEMIN2
GEMIN8
GFI1
GFM1
GFOD1
GFPT1
GFRA1
GGH
GGNBP2
GHITM
GIN1
GKN2
GLDC
GLI1
GLMN
GLO1
GLRA2
GLRB
GLRX2
GLRX5
GLS
GLS2
GLTSCR1
GLUL
GLUL
GMEB2
GMPPA
GNA12
GNAL
GNAO1
GNAS
GNB5
GNE
GNG3
GNG4
GNL3
GNPDA2
GNRH1
GOLGA2
GOLGA4
GOLGA5
GOLGA7B
GOLT1B
GORASP2
GOT1
GOT2
GP6
GPAT3
GPATCH1
GPBP1
GPC1
GPC5
GPHN
GPR158
GPR162
GPR176
GPR19
GPR22
GPR3
GPR89B
GPRASP2
GPRIN1
GRB10
GREB1
GREM1
GREM2
GRIK3
GRIN1
GRIN2A
GRIN3B
GRIPAP1
GRK1
GRM4
GRM5
GRM8
GRP
GRPEL1
GRPEL2
GSG1
GSKIP
GSTA3
GSTA4
GSTT1
GTF2A1
GTF2B
GTF2IRD1
GTF3C3
GTF3C4
GTPBP3
GUCA1A
GUCA1B
GUCY1B3
H1FOO
HABP4
HACD3
HAPLN1
HAPLN3
HAPLN4
HARS
HBQ1
HCCS
HCFC1
HCN2
HCN3
HDAC5
HDDC2
HEATR6
HECTD1
HECW1
HENMT1
HEPACAM2
HERC1
HERC2
HERC3
HES4
HHIP
HID1
HIGD1A
HINFP
HINT1
HIST1H3A
HIST1H4A
HIST1H4I
HMCES
HMGB3
HMGB4
HMGCLL1
HMGCR
HMGCS1
HMGN4
HMMR
HMOX2
HMP19
HNRNPA0
HNRNPR
HOOK1
HOOK3
HOXA4
HOXA5
HOXB5
HOXC4
HOXD3
HPCAL1
HPF1
HPRT1
HRH2
HRH3
HS6ST2
HSBP1
HSD17B1
HSD17B12
HSD17B13
HSF2
HSPA14
HSPA4L
HSPG2
HTR1A
HTR1E
HTR2C
HTR4
HTR7
HTR7
HYAL3
HYDIN
HYLS1
IBSP
ICA1
ICA1L
IDE
IDH3A
IDI1
IDS
IFIT1
IFIT5
IFITM5
IFNW1
IGDCC3
IGFL2
IGSF1
IGSF21
IGSF3
IGSF8
IKBKG
IL19
IL21
IL23A
IL37
ILF2
INA
ING1
INHA
INIP
INPP1
INPP4A
INPP5F
INSIG1
INSIG1
INSIG2
INSM2
INTS12
INTS2
INTU
IP6K1
IQSEC1
IRAK2
IRGQ
IRX5
ISCA1
ISCA2
ISCU
ISL1
ISOC1
ITFG1
ITGA9
ITGB1
ITGB1BP1
ITK
ITPKA
JADE1
JOSD1
JPH3
JUND
KALRN
KANSL2
KAT14
KATNAL1
KATNB1
KAZN
KBTBD2
KBTBD6
KCMF1
KCNA1
KCNA2
KCNA4
KCNAB1
KCNB1
KCNC1
KCNC2
KCND2
KCNG1
KCNH2
KCNH6
KCNH8
KCNIP1
KCNJ11
KCNJ14
KCNK10
KCNK15
KCNK3
KCNK4
KCNMA1
KCNMB2
KCNN1
KCNQ1
KCNQ2
KCNQ2
KCNQ5
KCNS2
KCNS3
KCNT1
KCTD16
KCTD6
KCTD9
KEL
KHDC3L
KHK
KIAA0232
KIAA0319
KIAA0513
KIAA0895
KIAA0907
KIAA1024
KIAA1217
KIAA1324
KIAA1429
KIAA1468
KIAA2022
KIF1A
KIF1B
KIF1BP
KIF21A
KIF2A
KIF3C
KIF5A
KIFAP3
KIFC1
KISS1R
KLC1
KLC1
KLC2
KLC4
KLF12
KLF7
KLHDC3
KLHDC8A
KLHL1
KLHL12
KLHL13
KLHL14
KLHL20
KLHL21
KLHL28
KLHL32
KLHL42
KLHL7
KLHL9
KLK10
KLK11
KLK4
KLK5
KLK7
KMT5A
KNDC1
KPNA1
KPNA6
KRBA1
KRT16
KRT17
KRT222
KRT3
KRT39
KRT40
KRT6A
KRTAP10-6
KRTAP10-7
KRTAP1-3
KRTAP19-3
KRTAP4-11
KRTAP5-6
KRTAP8-1
KYAT1
L1CAM
L2HGDH
L3MBTL1
LACC1
LAG3
LAMB3
LAMP5
LANCL2
LAPTM4B
LARGE1
LARP1B
LARP1B
LARP1B
LARP6
LARS
LBR
LCE3B
LCMT1
LCTL
LDLR
LDOC1
LECT1
LEFTY1
LEKR1
LEMD3
LEO1
LETM1
LGI1
LGI3
LHX1
LIN28B
LIN7B
LINGO1
LINGO2
LINGO4
LIPJ
LKAAEAR1
LMBR1
LMTK2
LNX1
LNX2
LONP2
LONRF1
LONRF2
LOR
LPCAT4
LPIN1
LRFN2
LRFN5
LRIG2
LRIT3
LRP11
LRP1B
LRPPRC
LRRC19
LRRC40
LRRC41
LRRC42
LRRC47
LRRC49
LRRC4C
LRRC66
LRRC73
LRRC8A
LRRFIP2
LRRN3
LRRTM2
LSAMP
LSM7
LSS
LTN1
LUC7L3
LURAP1L
LUZP1
LVRN
LY6G5B
LYPD5
LYPD5
LYPD6B
LYSMD1
LYSMD2
LYST
MAB21L2
MAB21L3
MACC1
MACF1
MADD
MAEA
MAFG
MAG
MAGEA8
MAGEA9
MAGEB4
MAGED1
MAGED4B
MAGEE1
MAGEE2
MAGEF1
MAGEH1
MAGI1
MAGI1
MAL
MAL2
MALSU1
MAMLD1
MANEAL
MAP1A
MAP1LC3A
MAP1LC3A
MAP1LC3B
MAP2
MAP2K1
MAP2K3
MAP2K4
MAP2K5
MAP2K6
MAP3K13
MAP3K4
MAP3K9
MAP4
MAP4K3
MAP6
MAP6
MAP7
MAP7D1
MAP7D2
MAPK1
MAPK10
MAPK1IP1L
MAPK6
MAPK7
MAPK8IP2
MAPK8IP3
MAPK9
MAPRE3
MAPT
MAPT
MARCH7
MARK1
MARK3
MAST1
MAST2
MATR3
MBIP
MBL2
MC1R
MCAM
MCEE
MCF2
MCF2L
MCTP1
MDGA2
MDH1
MDH2
ME1
ME3
MEAF6
MECP2
MECR
MED10
MED13
MED4
MED8
MEIS1
MEP1B
MESP1
METTL15
METTL4
MEX3D
MFAP3L
MFSD14A
MFSD6
MFSD8
MGEA5
MICAL2
MICU3
MID2
MIDN
MIEF1
MIER1
MIGA2
MKKS
MKL1
MKRN2
MLH1
MLLT10
MLLT11
MMAB
MMACHC
MME
MMP15
MMP21
MMP24
MMP3
MN1
MNAT1
MOAP1
MOB4
MORF4L1
MORF4L2
MORN4
MPC1
MPHOSPH10
MPHOSPH6
MPHOSPH8
MPHOSPH9
MPL
MPO
MPP3
MPP5
MPPED2
MRAP2
MREG
MRFAP1
MRI1
MRPL15
MRPL22
MRPL32
MRPL34
MRPL39
MRPL46
MRPL48
MRPL50
MRPL55
MRPS12
MRPS17
MRPS21
MRPS25
MRPS31
MRPS36
MRPS5
MRPS9
MRS2
MSANTD3
MSANTD4
MSMO1
MSRB2
MT3
MTCH1
MTCH2
MTCL1
MTFMT
MTFR2
MTMR1
MTMR11
MTMR2
MTMR4
MTMR7
MTMR9
MTOR
MTPAP
MTX2
MTX3
MUC1
MUT
MVD
MVK
MXD1
MXI1
MYCL
MYCN
MYEOV
MYH10
MYH7B
MYL2
MYNN
MYO15A
MYO16
MYO9A
MYPOP
MYRIP
MYT1
MYT1L
MZT2B
N4BP2L1
N4BP2L2
NAA15
NAA25
NAA30
NAA60
NAALAD2
NAE1
NAP1L2
NAP1L3
NAP1L5
NAPB
NAPEPLD
NAT6
NAV1
NAV2
NBAS
NBEA
NBR1
NCALD
NCAM1
NCAM2
NCAPH2
NCEH1
NCKAP1
NCKIPSD
NCOA7
NCS1
NDC80
NDEL1
NDFIP1
NDN
NDRG3
NDRG4
NDST4
NDUFA10
NDUFA12
NDUFA4
NDUFA7
NDUFA8
NDUFA9
NDUFAB1
NDUFAF1
NDUFAF2
NDUFAF4
NDUFAF5
NDUFB1
NDUFB2
NDUFB4
NDUFB5
NDUFB6
NDUFB8
NDUFS1
NDUFS5
NDUFS6
NDUFS7
NDUFV2
NECAB3
NECAP1
NECTIN1
NECTIN1
NEDD4
NEFH
NEFM
NEK10
NELL1
NELL2
NETO2
NFASC
NFASC
NFYA
NGB
NGFR
NHLH1
NIF3L1
NIM1K
NIPA1
NIPSNAP1
NIPSNAP3B
NKD2
NKIRAS1
NKIRAS2
NKRF
NKTR
NLGN1
NLGN2
NLGN4X
NLGN4X
NLN
NLRP10
NME5
NMNAT2
NMS
NMU
NOB1
NOCT
NOL4
NOL6
NOMO1
NOMO2
NOMO3
NOS1AP
NOVA1
NPAS1
NPAS3
NPAS4
NPC1
NPHP1
NPM2
NPM3
NPPB
NPPC
NPR3
NPRL2
NPTX2
NPVF
NQO1
NQO2
NR0B1
NR2F6
NR3C2
NRAS
NRBF2
NRG1
NRG1
NRG4
NRIP3
NRN1
NRN1L
NRP1
NRSN1
NRXN1
NRXN3
NSDHL
NSF
NSG1
NSMCE3
NSUN4
NT5M
NTF4
NTHL1
NTM
NTNG1
NTS
NTSR1
NUBP2
NUDC
NUDT11
NUDT21
NUDT6
NUDT8
NUP153
NUP205
NUP98
NUTM1
NXPE3
NXPH1
NXPH2
NXPH3
NXPH4
NYAP1
OAT
OBFC1
OBSCN
OCA2
OCIAD2
OCIAD2
OCRL
ODF3L2
OGDH
OGDHL
OGFOD1
OGFOD1
OIP5
OLA1
OLFM1
OLFM1
OLFM3
OLIG2
OPA1
OPA3
OPCML
OPRK1
OR13D1
OR1F1
OR2H2
OR2J3
OR2S2
OR2T33
OR2W3
OR4F17
OR4N5
OR51Q1
OR51V1
OR52E8
OR5M8
OR6C70
OR6C76
OR7G1
OR8A1
OR8D2
OR8J1
OR8U9
OR9A2
ORC4
OSBP
OSBP2
OSBPL1A
OSBPL5
OSBPL6
OSBPL6
OTP
OTUB1
OTUD6A
OTUD6B
OVGP1
OXCT1
OXCT2
OXR1
P2RY4
P4HA3
P4HTM
PABPC1L2A
PACRG
PACSIN1
PACSIN2
PAFAH1B1
PAFAH1B2
PAGE2
PAK1
PAK3
PAM16
PANK3
PANK4
PANX2
PAPD7
PAQR9
PARM1
PARP2
PATJ
PBX3
PBX4
PCBP3
PCDH19
PCDH7
PCDHA12
PCDHA4
PCDHAC2
PCDHB10
PCDHB12
PCDHGA2
PCDHGC3
PCGF5
PCGF6
PCMT1
PCOLCE2
PCP4
PCSK2
PCSK6
PCYOX1
PDC
PDCD10
PDCD2L
PDCD6IP
PDCL
PDE12
PDE1B
PDE4A
PDE4B
PDE4D
PDE6D
PDGFD
PDHX
PDIA2
PDIA3
PDLIM7
PDPK1
PDS5B
PDXK
PDXP
PDZD7
PDZD8
PEBP1
PEF1
PEG3
PELO
PEMT
PEX1
PEX11B
PEX14
PEX19
PEX26
PEX7
PFDN1
PFKFB2
PFKM
PFN2
PGAP1
PGBD1
PGM2L1
PGM3
PGRMC1
PHACTR1
PHF12
PHF13
PHF19
PHF21B
PHKA1
PHLDA3
PHLDB1
PHLDB2
PHLPP2
PHYHIP
PHYHIPL
PI4KA
PIANP
PIAS2
PID1
PIGT
PIGZ
PIK3C2A
PIK3CB
PIK3R3
PIK3R4
PIN1
PIP4K2A
PIP5K1B
PIP5KL1
[truncated: 1,109 more rows]

## Sheet: clusters microglias
#clustering method	cluster number	cluster color	gene count	protein name	protein identifier	protein description
kmeans	1	Red	25	ARHGAP25	9606.ENSP00000386911	Rho GTPase-activating protein 25; GTPase activator for the Rho-type GTPases by converting them to an inactive GDP-bound state; Pleckstrin homology domain containing
kmeans	1	Red	25	BLNK	9606.ENSP00000224337	B-cell linker protein; Functions as a central linker protein, downstream of the B-cell receptor (BCR), bridging the SYK kinase to a multitude of signaling pathways and regulating biological outcomes of B-cell function and development. Plays a role in the activation of ERK/EPHB2, MAP kinase p38 and JNK. Modulates AP1 activation. Important for the activation of NF-kappa-B and NFAT. Plays an importa…
kmeans	1	Red	25	CD300A	9606.ENSP00000353259	CMRF35-like molecule 8; Inhibitory receptor which may contribute to the down- regulation of cytolytic activity in natural killer (NK) cells, and to the down-regulation of mast cell degranulation. Negatively regulates the Toll-like receptor (TLR) signaling mediated by MYD88 but not TRIF through activation of PTPN6; Belongs to the CD300 family
kmeans	1	Red	25	CD53	9606.ENSP00000271324	Leukocyte surface antigen CD53; Required for efficient formation of myofibers in regenerating muscle at the level of cell fusion. May be involved in growth regulation in hematopoietic cells (By similarity); CD molecules
kmeans	1	Red	25	CD84	9606.ENSP00000312367	SLAM family member 5; Self-ligand receptor of the signaling lymphocytic activation molecule (SLAM) family. SLAM receptors triggered by homo- or heterotypic cell-cell interactions are modulating the activation and differentiation of a wide variety of immune cells and thus are involved in the regulation and interconnection of both innate and adaptive immune response. Activities are controlled by pr…
kmeans	1	Red	25	CMTM6	9606.ENSP00000205636	Cklf-like marvel transmembrane domain-containing protein 6; CKLF like MARVEL transmembrane domain containing 6; Belongs to the chemokine-like factor family
kmeans	1	Red	25	DOCK8	9606.ENSP00000394888	Dedicator of cytokinesis protein 8; Guanine nucleotide exchange factor (GEF) which specifically activates small GTPase CDC42 by exchanging bound GDP for free GTP. During immune responses, required for interstitial dendritic cell (DC) migration by locally activating CDC42 at the leading edge membrane of DC (By similarity). Required for CD4(+) T-cell migration in response to chemokine stimulation b…
kmeans	1	Red	25	EBI3	9606.ENSP00000221847	Epstein-barr virus induced 3; Interleukin-27 subunit beta; Associates with IL27 to form the IL-27 interleukin, a heterodimeric cytokine which functions in innate immunity. IL-27 has pro- and anti-inflammatory properties, that can regulate T- helper cell development, suppress T-cell proliferation, stimulate cytotoxic T-cell activity, induce isotype switching in B-cells, and that has diverse effect…
kmeans	1	Red	25	EGR2	9606.ENSP00000242480	E3 SUMO-protein ligase EGR2; Sequence-specific DNA-binding transcription factor. Binds to two specific DNA sites located in the promoter region of HOXA4; Belongs to the EGR C2H2-type zinc-finger protein family
kmeans	1	Red	25	EVI2B	9606.ENSP00000333779	Protein EVI2B; Required for granulocyte differentiation and functionality of hematopoietic progenitor cells through the control of cell cycle progression and survival of hematopoietic progenitor cells; CD molecules
kmeans	1	Red	25	GPR183	9606.ENSP00000365596	Epstein-barr virus induced gene 2; G-protein coupled receptor 183; G-protein coupled receptor expressed in lymphocytes that acts as a chemotactic receptor for B-cells, T-cells, splenic dendritic cells, monocytes/macrophages and astrocytes (By similarity). Receptor for oxysterol 7-alpha,25- dihydroxycholesterol (7-alpha,25-OHC) and other related oxysterols. Mediates cell positioning and movement o…
kmeans	1	Red	25	HCLS1	9606.ENSP00000320176	Hematopoietic cell-specific lyn substrate 1; Hematopoietic lineage cell-specific protein; Substrate of the antigen receptor-coupled tyrosine kinase. Plays a role in antigen receptor signaling for both clonal expansion and deletion in lymphoid cells. May also be involved in the regulation of gene expression
kmeans	1	Red	25	IKZF1	9606.ENSP00000331614	DNA-binding protein Ikaros; Transcription regulator of hematopoietic cell differentiation. Binds gamma-satellite DNA. Plays a role in the development of lymphocytes, B- and T-cells. Binds and activates the enhancer (delta-A element) of the CD3-delta gene. Repressor of the TDT (fikzfterminal deoxynucleotidyltransferase) gene during thymocyte differentiation. Regulates transcription through associa…
kmeans	1	Red	25	KCTD12	9606.ENSP00000366694	Potassium channel tetramerization domain containing 12; BTB/POZ domain-containing protein KCTD12; Auxiliary subunit of GABA-B receptors that determine the pharmacology and kinetics of the receptor response. Increases agonist potency and markedly alter the G-protein signaling of the receptors by accelerating onset and promoting desensitization (By similarity)
kmeans	1	Red	25	LAPTM5	9606.ENSP00000294507	Lysosomal-associated transmembrane protein 5; May have a special functional role during embryogenesis and in adult hematopoietic cells; Belongs to the LAPTM4/LAPTM5 transporter family
kmeans	1	Red	25	LCP1	9606.ENSP00000381581	Lymphocyte cytosolic protein 1; Plastin-2; Actin-binding protein. Plays a role in the activation of T-cells in response to costimulation through TCR/CD3 and CD2 or CD28. Modulates the cell surface expression of IL2RA/CD25 and CD69; EF-hand domain containing
kmeans	1	Red	25	LYN	9606.ENSP00000428924	Lyn proto-oncogene, src family tyrosine kinase; Tyrosine-protein kinase Lyn; Non-receptor tyrosine-protein kinase that transmits signals from cell surface receptors and plays an important role in the regulation of innate and adaptive immune responses, hematopoiesis, responses to growth factors and cytokines, integrin signaling, but also responses to DNA damage and genotoxic agents. Functions prim…
kmeans	1	Red	25	NCKAP1L	9606.ENSP00000293373	Nck-associated protein 1-like; Essential hematopoietic-specific regulator of the actin cytoskeleton (Probable). Controls lymphocyte development, activation, proliferation and homeostasis, erythrocyte membrane stability, as well as phagocytosis and migration by neutrophils and macrophages. Component of the WAVE2 complex which signals downstream of RAC to stimulate F- actin polymerization. Required…
kmeans	1	Red	25	PIK3CG	9606.ENSP00000352121	Phosphatidylinositol 4,5-bisphosphate 3-kinase catalytic subunit gamma isoform; Phosphoinositide-3-kinase (PI3K) that phosphorylates PtdIns(4,5)P2 (Phosphatidylinositol 4,5-bisphosphate) to generate phosphatidylinositol 3,4,5-trisphosphate (PIP3). PIP3 plays a key role by recruiting PH domain-containing proteins to the membrane, including AKT1 and PDPK1, activating signaling cascades involved in …
kmeans	1	Red	25	PLEK	9606.ENSP00000234313	Pleckstrin; Major protein kinase C substrate of platelets; Pleckstrin homology domain containing
kmeans	1	Red	25	RGS1	9606.ENSP00000356429	Regulator of G-protein signaling 1; Regulates G protein-coupled receptor signaling cascades, including signaling downstream of the N-formylpeptide chemoattractant receptors and leukotriene receptors. Inhibits B cell chemotaxis toward CXCL12 (By similarity). Inhibits signal transduction by increasing the GTPase activity of G protein alpha subunits thereby driving them into their inactive GDP-bound…
kmeans	1	Red	25	SASH3	9606.ENSP00000349359	SAM and SH3 domain-containing protein 3; May function as a signaling adapter protein in lymphocytes; SAM and SH3 domain containing
kmeans	1	Red	25	SIGLEC10	9606.ENSP00000345243	Sialic acid-binding Ig-like lectin 10; Putative adhesion molecule that mediates sialic-acid dependent binding to cells. Preferentially binds to alpha-2,3- or alpha-2,6-linked sialic acid (By similarity). The sialic acid recognition site may be masked by cis interactions with sialic acids on the same cell surface. In the immune response, seems to act as an inhibitory receptor upon ligand induced t…
kmeans	1	Red	25	SOCS6	9606.ENSP00000381034	Suppressor of cytokine signaling 6; SOCS family proteins form part of a classical negative feedback system that regulates cytokine signal transduction. May be a substrate recognition component of a SCF-like ECS (Elongin BC-CUL2/5-SOCS-box protein) E3 ubiquitin-protein ligase complex which mediates the ubiquitination and subsequent proteasomal degradation of target proteins (By similarity). Regula…
kmeans	1	Red	25	TRIB1	9606.ENSP00000312150	Tribbles homolog 1; Adapter protein involved in protein degradation by interacting with RFWD2/COP1 ubiquitin ligase. The RFWD2-binding motif is masked by autoinhibitory interactions with the protein kinase domain. Serves to alter RFWD2 substrate specificity by directing the activity of RFWD2 toward CEBPA. Binds selectively the recognition sequence of CEBPA. Regulates myeloid cell differentiation …
kmeans	2	Green	19	C3	9606.ENSP00000245907	Complement C3; C3 plays a central role in the activation of the complement system. Its processing by C3 convertase is the central reaction in both classical and alternative complement pathways. After activation C3b can bind covalently, via its reactive thioester, to cell surface carbohydrates or immune aggregates; C3 and PZP like, alpha-2-macroglobulin domain containing
kmeans	2	Green	19	CASP1	9606.ENSP00000433138	Caspase-1; Thiol protease that cleaves IL-1 beta between an Asp and an Ala, releasing the mature cytokine which is involved in a variety of inflammatory processes. Important for defense against pathogens. Cleaves and activates sterol regulatory element binding proteins (SREBPs). Can also promote apoptosis. Upon inflammasome activation, during DNA virus infection but not RNA virus challenge, contr…
kmeans	2	Green	19	CCR1	9606.ENSP00000296140	C-C chemokine receptor type 1; Receptor for a C-C type chemokine. Binds to MIP-1-alpha, MIP-1-delta, RANTES, and MCP-3 and, less efficiently, to MIP-1- beta or MCP-1 and subsequently transduces a signal by increasing the intracellular calcium ions level. Responsible for affecting stem cell proliferation
kmeans	2	Green	19	CD86	9606.ENSP00000332049	T-lymphocyte activation antigen CD86; Receptor involved in the costimulatory signal essential for T-lymphocyte proliferation and interleukin-2 production, by binding CD28 or CTLA-4. May play a critical role in the early events of T-cell activation and costimulation of naive T-cells, such as deciding between immunity and anergy that is made by T- cells within 24 hours after activation. Isoform 2 i…
kmeans	2	Green	19	CXCL16	9606.ENSP00000293778	C-X-C motif chemokine 16; Acts as a scavenger receptor on macrophages, which specifically binds to OxLDL (oxidized low density lipoprotein), suggesting that it may be involved in pathophysiology such as atherogenesis (By similarity). Induces a strong chemotactic response. Induces calcium mobilization. Binds to CXCR6/Bonzo; Belongs to the intercrine alpha (chemokine CxC) family
kmeans	2	Green	19	CXorf21	9606.ENSP00000368245	Tlr adaptor interacting with endolysosomal slc15a4; Uncharacterized protein CXorf21; Chromosome X open reading frame 21
kmeans	2	Green	19	CYBA	9606.ENSP00000261623	Cytochrome b-245, alpha polypeptide; Cytochrome b-245 light chain; Critical component of the membrane-bound oxidase of phagocytes that generates superoxide. Associates with NOX3 to form a functional NADPH oxidase constitutively generating superoxide
kmeans	2	Green	19	CYBB	9606.ENSP00000367851	Cytochrome b-245 heavy chain; Critical component of the membrane-bound oxidase of phagocytes that generates superoxide. It is the terminal component of a respiratory chain that transfers single electrons from cytoplasmic NADPH across the plasma membrane to molecular oxygen on the exterior. Also functions as a voltage-gated proton channel that mediates the H(+) currents of resting phagocytes. It p…
kmeans	2	Green	19	DHRS9	9606.ENSP00000389241	Dehydrogenase/reductase SDR family member 9; 3-alpha-hydroxysteroid dehydrogenase that converts 3- alpha-tetrahydroprogesterone (allopregnanolone) to dihydroxyprogesterone and 3-alpha-androstanediol to dihydroxyprogesterone. May play a role in the biosynthesis of retinoic acid from retinaldehyde, but seems to have low activity with retinoids. Can utilize both NADH and NADPH; Belongs to the short-…
kmeans	2	Green	19	HAVCR2	9606.ENSP00000312002	Hepatitis A virus cellular receptor 2; Cell surface receptor implicated in modulating innate and adaptive immune responses. Generally accepted to have an inhibiting function. Reports on stimulating functions suggest that the activity may be influenced by the cellular context and/or the respective ligand. Regulates macrophage activation. Inhibits T-helper type 1 lymphocyte (Th1)-mediated auto- and…
kmeans	2	Green	19	HK2	9606.ENSP00000290573	Hexokinase-2; Hexokinase 2; Belongs to the hexokinase family
kmeans	2	Green	19	HPGDS	9606.ENSP00000295256	Hematopoietic prostaglandin D synthase; Bifunctional enzyme which catalyzes both the conversion of PGH2 to PGD2, a prostaglandin involved in smooth muscle contraction/relaxation and a potent inhibitor of platelet aggregation, and the conjugation of glutathione with a wide range of aryl halides and organic isothiocyanates. Also exhibits low glutathione-peroxidase activity towards cumene hydroperox…
kmeans	2	Green	19	IL1B	9606.ENSP00000263341	Interleukin-1 beta; Potent proinflammatory cytokine. Initially discovered as the major endogenous pyrogen, induces prostaglandin synthesis, neutrophil influx and activation, T-cell activation and cytokine production, B-cell activation and antibody production, and fibroblast proliferation and collagen production. Promotes Th17 differentiation of T-cells
kmeans	2	Green	19	LHFPL2	9606.ENSP00000369702	LHFPL tetraspan subfamily member 2 protein; Plays a role in female and male fertility. Involved in distal reproductive tract development; LHFPL tetraspan proteins
kmeans	2	Green	19	PTGER4	9606.ENSP00000302846	Prostaglandin E2 receptor EP4 subtype; Receptor for prostaglandin E2 (PGE2). The activity of this receptor is mediated by G(s) proteins that stimulate adenylate cyclase. Has a relaxing effect on smooth muscle. May play an important role in regulating renal hemodynamics, intestinal epithelial transport, adrenal aldosterone secretion, and uterine function
kmeans	2	Green	19	SLC1A5	9606.ENSP00000444408	Neutral amino acid transporter B(0); Sodium-dependent amino acids transporter that has a broad substrate specificity, with a preference for zwitterionic amino acids. It accepts as substrates all neutral amino acids, including glutamine, asparagine, and branched-chain and aromatic amino acids, and excludes methylated, anionic, and cationic amino acids. Through binding of the fusogenic protein sync…
kmeans	2	Green	19	SLC2A5	9606.ENSP00000366641	Solute carrier family 2, facilitated glucose transporter member 5; Functions as a fructose transporter that has only low activity with other monosaccharides. Can mediate the uptake of 2-deoxyglucose, but with low efficiency. Essential for fructose uptake in the small intestine. Plays a role in the regulation of salt uptake and blood pressure in response to dietary fructose. Required for the devel…
kmeans	2	Green	19	TBXAS1	9606.ENSP00000389414	Thromboxane a synthase 1; Thromboxane-A synthase; Cytochrome P450 family 5
kmeans	2	Green	19	UCP2	9606.ENSP00000312029	Mitochondrial uncoupling protein 2; UCP are mitochondrial transporter proteins that create proton leaks across the inner mitochondrial membrane, thus uncoupling oxidative phosphorylation from ATP synthesis. As a result, energy is dissipated in the form of heat; Belongs to the mitochondrial carrier (TC 2.A.29) family
kmeans	3	Blue	26	ADAP2	9606.ENSP00000329468	Arf-GAP with dual PH domain-containing protein 2; GTPase-activating protein for the ADP ribosylation factor family (Potential). Binds phosphatidylinositol 3,4,5- trisphosphate (PtdInsP3) and inositol 1,3,4,5-tetrakisphosphate (InsP4). Possesses a stoichiometry of two binding sites for InsP4 with identical affinity; ArfGAPs
kmeans	3	Blue	26	AOAH	9606.ENSP00000479664	Acyloxyacyl hydrolase; Removes the secondary (acyloxyacyl-linked) fatty acyl chains from the lipid A region of bacterial lipopolysaccharides. By breaking down LPS, terminates the host response to bacterial infection and prevents prolonged and damaging inflammatory responses (By similarity). In peritoneal macrophages, seems to be important for recovery from a state of immune tolerance following in…
kmeans	3	Blue	26	C1QA	9606.ENSP00000363773	Complement C1q subcomponent subunit A; C1q associates with the proenzymes C1r and C1s to yield C1, the first component of the serum complement system. The collagen-like regions of C1q interact with the Ca(2+)-dependent C1r(2)C1s(2) proenzyme complex, and efficient activation of C1 takes place on interaction of the globular heads of C1q with the Fc regions of IgG or IgM antibody present in immune …
kmeans	3	Blue	26	C1QB	9606.ENSP00000313967	Complement C1q subcomponent subunit B; C1q associates with the proenzymes C1r and C1s to yield C1, the first component of the serum complement system. The collagen-like regions of C1q interact with the Ca(2+)-dependent C1r(2)C1s(2) proenzyme complex, and efficient activation of C1 takes place on interaction of the globular heads of C1q with the Fc regions of IgG or IgM antibody present in immune …
kmeans	3	Blue	26	C3AR1	9606.ENSP00000302079	C3a anaphylatoxin chemotactic receptor; Receptor for the chemotactic and inflammatory peptide anaphylatoxin C3a. This receptor stimulates chemotaxis, granule enzyme release and superoxide anion production; Complement component GPCRs
kmeans	3	Blue	26	CSF1R	9606.ENSP00000286301	Macrophage colony-stimulating factor 1 receptor; Tyrosine-protein kinase that acts as cell-surface receptor for CSF1 and IL34 and plays an essential role in the regulation of survival, proliferation and differentiation of hematopoietic precursor cells, especially mononuclear phagocytes, such as macrophages and monocytes. Promotes the release of proinflammatory chemokines in response to IL34 and C…
kmeans	3	Blue	26	CTSC	9606.ENSP00000227266	Dipeptidyl peptidase 1; Thiol protease. Has dipeptidylpeptidase activity. Active against a broad range of dipeptide substrates composed of both polar and hydrophobic amino acids. Proline cannot occupy the P1 position and arginine cannot occupy the P2 position of the substrate. Can act as both an exopeptidase and endopeptidase. Activates serine proteases such as elastase, cathepsin G and granzymes…
kmeans	3	Blue	26	CX3CR1	9606.ENSP00000351059	CX3C chemokine receptor 1; Receptor for the CX3C chemokine fractalkine (CX3CL1); binds to CX3CL1 and mediates both its adhesive and migratory functions. Acts as coreceptor with CD4 for HIV-1 virus envelope protein (in vitro). Isoform 2 and isoform 3 seem to be more potent HIV-1 coreceptors than isoform 1
kmeans	3	Blue	26	GAB3	9606.ENSP00000399588	GRB2-associated-binding protein 3; Pleckstrin homology domain containing
kmeans	3	Blue	26	HCST	9606.ENSP00000246551	Hematopoietic cell signal transducer; Transmembrane adapter protein which associates with KLRK1 to form an activation receptor KLRK1-HCST in lymphoid and myeloid cells; this receptor plays a major role in triggering cytotoxicity against target cells expressing cell surface ligands such as MHC class I chain-related MICA and MICB, and UL16-binding proteins (ULBPs); these ligands are up-regulated by…
kmeans	3	Blue	26	HLA-DPB1	9606.ENSP00000408146	HLA class II histocompatibility antigen, DP beta 1 chain; Binds peptides derived from antigens that access the endocytic route of antigen presenting cells (APC) and presents them on the cell surface for recognition by the CD4 T-cells. The peptide binding cleft accommodates peptides of 10-30 residues. The peptides presented by MHC class II molecules are generated mostly by degradation of proteins …
kmeans	3	Blue	26	HLA-DRA	9606.ENSP00000378786	Major histocompatibility complex, class ii, dr alpha; HLA class II histocompatibility antigen, DR alpha chain; Binds peptides derived from antigens that access the endocytic route of antigen presenting cells (APC) and presents them on the cell surface for recognition by the CD4 T-cells. The peptide binding cleft accommodates peptides of 10-30 residues. The peptides presented by MHC class II molec…
kmeans	3	Blue	26	IFI30	9606.ENSP00000384886	Gamma-interferon-inducible lysosomal thiol reductase; Lysosomal thiol reductase that can reduce protein disulfide bonds. May facilitate the complete unfolding of proteins destined for lysosomal degradation. Plays an important role in antigen processing. Facilitates the generation of MHC class II- restricted epitodes from disulfide bond-containing antigen by the endocytic reduction of disulfide bo…
kmeans	3	Blue	26	IGSF6	9606.ENSP00000268389	Immunoglobulin superfamily member 6; V-set domain containing
kmeans	3	Blue	26	IL10RA	9606.ENSP00000227752	Interleukin-10 receptor subunit alpha; Receptor for IL10; binds IL10 with a high affinity; CD molecules
kmeans	3	Blue	26	ITGAM	9606.ENSP00000441691	Integrin alpha-M; Integrin ITGAM/ITGB2 is implicated in various adhesive interactions of monocytes, macrophages and granulocytes as well as in mediating the uptake of complement-coated particles. It is identical with CR-3, the receptor for the iC3b fragment of the third complement component. It probably recognizes the R-G-D peptide in C3b. Integrin ITGAM/ITGB2 is also a receptor for fibrinogen, f…
kmeans	3	Blue	26	MS4A7	9606.ENSP00000300184	Membrane-spanning 4-domains subfamily A member 7; May be involved in signal transduction as a component of a multimeric receptor complex; Belongs to the MS4A family
kmeans	3	Blue	26	P2RY13	9606.ENSP00000320376	P2Y purinoceptor 13; Receptor for ADP. Coupled to G(i)-proteins. May play a role in hematopoiesis and the immune system; P2Y receptors
kmeans	3	Blue	26	RGS10	9606.ENSP00000358099	Regulator of G-protein signaling 10; Regulates G protein-coupled receptor signaling cascades, including signaling downstream of the muscarinic acetylcholine receptor CHRM2. Inhibits signal transduction by increasing the GTPase activity of G protein alpha subunits, thereby driving them into their inactive GDP-bound form. Modulates the activity of potassium channels that are activated in response t…
kmeans	3	Blue	26	SCIN	9606.ENSP00000297029	Adseverin; Ca(2+)-dependent actin filament-severing protein that has a regulatory function in exocytosis by affecting the organization of the microfilament network underneath the plasma membrane. Severing activity is inhibited by phosphatidylinositol 4,5-bis-phosphate (PIP2) (By similarity). In vitro, also has barbed end capping and nucleating activities in the presence of Ca(2+). Required for me…
kmeans	3	Blue	26	SLCO2B1	9606.ENSP00000289575	Solute carrier organic anion transporter family member 2B1; Mediates the Na(+)-independent transport of organic anions such as taurocholate, the prostaglandins PGD2, PGE1, PGE2, leukotriene C4, thromboxane B2 and iloprost; Belongs to the organo anion transporter (TC 2.A.60) family
kmeans	3	Blue	26	STK10	9606.ENSP00000176763	Serine/threonine-protein kinase 10; Serine/threonine-protein kinase involved in regulation of lymphocyte migration. Phosphorylates MSN, and possibly PLK1. Involved in regulation of lymphocyte migration by mediating phosphorylation of ERM proteins such as MSN. Acts as a negative regulator of MAP3K1/MEKK1. May also act as a cell cycle regulator by acting as a polo kinase kinase: mediates phosphoryl…
kmeans	3	Blue	26	TMEM119	9606.ENSP00000376553	Transmembrane protein 119; Plays an important role in bone formation and normal bone mineralization. Promotes the differentiation of myoblasts into osteoblasts. May induce the commitment and differentiation of myoblasts into osteoblasts through an enhancement of BMP2 production and interaction with the BMP-RUNX2 pathway. Upregulates the expression of ATF4, a transcription factor which plays a cen…
kmeans	3	Blue	26	TREM2	9606.ENSP00000362205	Triggering receptor expressed on myeloid cells 2; Forms a receptor signaling complex with TYROBP and triggers activation of the immune responses in macrophages and dendritic cells. May have a role in chronic inflammations and may stimulate production of constitutive rather than inflammatory chemokines and cytokines; V-set domain containing
kmeans	3	Blue	26	TYROBP	9606.ENSP00000262629	Transmembrane immune signaling adaptor tyrobp; TYRO protein tyrosine kinase-binding protein; Non-covalently associates with activating receptors of the CD300 family. Cross-linking of CD300-TYROBP complexes results in cellular activation. Involved for instance in neutrophil activation mediated by integrin
kmeans	3	Blue	26	VSIG4	9606.ENSP00000363869	V-set and immunoglobulin domain-containing protein 4; Phagocytic receptor, strong negative regulator of T-cell proliferation and IL2 production. Potent inhibitor of the alternative complement pathway convertases; Immunoglobulin like domain containing

## Sheet: BP microglia
#term ID	term description	observed gene count	background gene count	strength	false discovery rate	matching proteins in your network (IDs)	matching proteins in your network (labels)
GO:0006955	Immune response	39	1588	0.84	3.07e-20	9606.ENSP00000176763,9606.ENSP00000205636,9606.ENSP00000221847,9606.ENSP00000224337,9606.ENSP00000227266,9606.ENSP00000245907,9606.ENSP00000261623,9606.ENSP00000262629,9606.ENSP00000263341,9606.ENSP00000268389,9606.ENSP00000271324,9606.ENSP00000286301,9606.ENSP00000293373,9606.ENSP00000293778,9606.ENSP00000296140,9606.ENSP00000302079,9606.ENSP00000302846,9606.ENSP00000312002,9606.ENSP00000312367,…	STK10,CMTM6,EBI3,BLNK,CTSC,C3,CYBA,TYROBP,IL1B,IGSF6,CD53,CSF1R,NCKAP1L,CXCL16,CCR1,C3AR1,PTGER4,HAVCR2,CD84,C1QB,CD86,SIGLEC10,CX3CR1,PIK3CG,CD300A,RGS1,TREM2,C1QA,VSIG4,GPR183,SLC2A5,CYBB,HLA-DRA,LCP1,IFI30,HLA-DPB1,LYN,CASP1,ITGAM
GO:0002376	Immune system process	45	2481	0.7	9.02e-20	9606.ENSP00000176763,9606.ENSP00000205636,9606.ENSP00000221847,9606.ENSP00000224337,9606.ENSP00000227266,9606.ENSP00000234313,9606.ENSP00000245907,9606.ENSP00000261623,9606.ENSP00000262629,9606.ENSP00000263341,9606.ENSP00000268389,9606.ENSP00000271324,9606.ENSP00000286301,9606.ENSP00000293373,9606.ENSP00000293778,9606.ENSP00000296140,9606.ENSP00000302079,9606.ENSP00000302846,9606.ENSP00000312002,…	STK10,CMTM6,EBI3,BLNK,CTSC,PLEK,C3,CYBA,TYROBP,IL1B,IGSF6,CD53,CSF1R,NCKAP1L,CXCL16,CCR1,C3AR1,PTGER4,HAVCR2,CD84,C1QB,HCLS1,IKZF1,CD86,EVI2B,SIGLEC10,CX3CR1,PIK3CG,CD300A,RGS1,TREM2,C1QA,VSIG4,GPR183,SLC2A5,CYBB,HLA-DRA,LCP1,IFI30,DOCK8,GAB3,HLA-DPB1,LYN,CASP1,ITGAM
GO:0002684	Positive regulation of immune system process	30	949	0.95	1.94e-17	9606.ENSP00000221847,9606.ENSP00000224337,9606.ENSP00000227266,9606.ENSP00000245907,9606.ENSP00000262629,9606.ENSP00000263341,9606.ENSP00000286301,9606.ENSP00000293373,9606.ENSP00000296140,9606.ENSP00000297029,9606.ENSP00000302079,9606.ENSP00000312002,9606.ENSP00000312150,9606.ENSP00000312367,9606.ENSP00000313967,9606.ENSP00000320176,9606.ENSP00000332049,9606.ENSP00000333779,9606.ENSP00000349359,…	EBI3,BLNK,CTSC,C3,TYROBP,IL1B,CSF1R,NCKAP1L,CCR1,SCIN,C3AR1,HAVCR2,TRIB1,CD84,C1QB,HCLS1,CD86,EVI2B,SASH3,CX3CR1,CD300A,TREM2,C1QA,VSIG4,GPR183,HLA-DRA,DOCK8,HLA-DPB1,LYN,ITGAM
GO:0002682	Regulation of immune system process	34	1514	0.8	4.65e-16	9606.ENSP00000176763,9606.ENSP00000221847,9606.ENSP00000224337,9606.ENSP00000227266,9606.ENSP00000245907,9606.ENSP00000246551,9606.ENSP00000262629,9606.ENSP00000263341,9606.ENSP00000286301,9606.ENSP00000293373,9606.ENSP00000296140,9606.ENSP00000297029,9606.ENSP00000302079,9606.ENSP00000302846,9606.ENSP00000312002,9606.ENSP00000312150,9606.ENSP00000312367,9606.ENSP00000313967,9606.ENSP00000320176,…	STK10,EBI3,BLNK,CTSC,C3,HCST,TYROBP,IL1B,CSF1R,NCKAP1L,CCR1,SCIN,C3AR1,PTGER4,HAVCR2,TRIB1,CD84,C1QB,HCLS1,CD86,EVI2B,SASH3,CX3CR1,CD300A,TREM2,C1QA,VSIG4,GPR183,HLA-DRA,SOCS6,DOCK8,HLA-DPB1,LYN,ITGAM
GO:0001775	Cell activation	28	1075	0.86	5.13e-14	9606.ENSP00000176763,9606.ENSP00000205636,9606.ENSP00000221847,9606.ENSP00000224337,9606.ENSP00000227266,9606.ENSP00000234313,9606.ENSP00000245907,9606.ENSP00000261623,9606.ENSP00000262629,9606.ENSP00000263341,9606.ENSP00000271324,9606.ENSP00000293373,9606.ENSP00000302079,9606.ENSP00000302846,9606.ENSP00000312002,9606.ENSP00000331614,9606.ENSP00000332049,9606.ENSP00000352121,9606.ENSP00000353259,…	STK10,CMTM6,EBI3,BLNK,CTSC,PLEK,C3,CYBA,TYROBP,IL1B,CD53,NCKAP1L,C3AR1,PTGER4,HAVCR2,IKZF1,CD86,PIK3CG,CD300A,TREM2,C1QA,GPR183,SLC2A5,CYBB,LCP1,DOCK8,LYN,ITGAM
GO:0045321	Leukocyte activation	26	929	0.89	1.61e-13	9606.ENSP00000176763,9606.ENSP00000205636,9606.ENSP00000221847,9606.ENSP00000224337,9606.ENSP00000227266,9606.ENSP00000245907,9606.ENSP00000261623,9606.ENSP00000262629,9606.ENSP00000271324,9606.ENSP00000293373,9606.ENSP00000302079,9606.ENSP00000302846,9606.ENSP00000312002,9606.ENSP00000331614,9606.ENSP00000332049,9606.ENSP00000352121,9606.ENSP00000353259,9606.ENSP00000362205,9606.ENSP00000363773,…	STK10,CMTM6,EBI3,BLNK,CTSC,C3,CYBA,TYROBP,CD53,NCKAP1L,C3AR1,PTGER4,HAVCR2,IKZF1,CD86,PIK3CG,CD300A,TREM2,C1QA,GPR183,SLC2A5,CYBB,LCP1,DOCK8,LYN,ITGAM
GO:0051707	Response to other organism	27	1256	0.78	1.71e-11	9606.ENSP00000227752,9606.ENSP00000245907,9606.ENSP00000261623,9606.ENSP00000262629,9606.ENSP00000263341,9606.ENSP00000286301,9606.ENSP00000293778,9606.ENSP00000302846,9606.ENSP00000312002,9606.ENSP00000312150,9606.ENSP00000312367,9606.ENSP00000313967,9606.ENSP00000332049,9606.ENSP00000345243,9606.ENSP00000351059,9606.ENSP00000352121,9606.ENSP00000356429,9606.ENSP00000362205,9606.ENSP00000363773,…	IL10RA,C3,CYBA,TYROBP,IL1B,CSF1R,CXCL16,PTGER4,HAVCR2,TRIB1,CD84,C1QB,CD86,SIGLEC10,CX3CR1,PIK3CG,RGS1,TREM2,C1QA,VSIG4,CYBB,HLA-DRA,IFI30,HLA-DPB1,LYN,CASP1,ITGAM
GO:0006952	Defense response	27	1296	0.77	2.52e-11	9606.ENSP00000224337,9606.ENSP00000245907,9606.ENSP00000261623,9606.ENSP00000262629,9606.ENSP00000263341,9606.ENSP00000286301,9606.ENSP00000293778,9606.ENSP00000296140,9606.ENSP00000302079,9606.ENSP00000302846,9606.ENSP00000312002,9606.ENSP00000312367,9606.ENSP00000313967,9606.ENSP00000345243,9606.ENSP00000351059,9606.ENSP00000352121,9606.ENSP00000362205,9606.ENSP00000363773,9606.ENSP00000363869,…	BLNK,C3,CYBA,TYROBP,IL1B,CSF1R,CXCL16,CCR1,C3AR1,PTGER4,HAVCR2,CD84,C1QB,SIGLEC10,CX3CR1,PIK3CG,TREM2,C1QA,VSIG4,CYBB,HLA-DRA,SOCS6,IFI30,HLA-DPB1,LYN,CASP1,ITGAM
GO:0045087	Innate immune response	21	703	0.92	4.91e-11	9606.ENSP00000245907,9606.ENSP00000261623,9606.ENSP00000262629,9606.ENSP00000286301,9606.ENSP00000293778,9606.ENSP00000312002,9606.ENSP00000312367,9606.ENSP00000313967,9606.ENSP00000345243,9606.ENSP00000351059,9606.ENSP00000352121,9606.ENSP00000362205,9606.ENSP00000363773,9606.ENSP00000363869,9606.ENSP00000367851,9606.ENSP00000378786,9606.ENSP00000384886,9606.ENSP00000408146,9606.ENSP00000428924,…	C3,CYBA,TYROBP,CSF1R,CXCL16,HAVCR2,CD84,C1QB,SIGLEC10,CX3CR1,PIK3CG,TREM2,C1QA,VSIG4,CYBB,HLA-DRA,IFI30,HLA-DPB1,LYN,CASP1,ITGAM
GO:0002366	Leukocyte activation involved in immune response	20	626	0.95	6.14e-11	9606.ENSP00000176763,9606.ENSP00000205636,9606.ENSP00000227266,9606.ENSP00000245907,9606.ENSP00000261623,9606.ENSP00000262629,9606.ENSP00000271324,9606.ENSP00000293373,9606.ENSP00000302079,9606.ENSP00000302846,9606.ENSP00000312002,9606.ENSP00000352121,9606.ENSP00000353259,9606.ENSP00000362205,9606.ENSP00000365596,9606.ENSP00000366641,9606.ENSP00000367851,9606.ENSP00000381581,9606.ENSP00000428924,…	STK10,CMTM6,CTSC,C3,CYBA,TYROBP,CD53,NCKAP1L,C3AR1,PTGER4,HAVCR2,PIK3CG,CD300A,TREM2,GPR183,SLC2A5,CYBB,LCP1,LYN,ITGAM
GO:0050865	Regulation of cell activation	19	571	0.97	1.26e-10	9606.ENSP00000221847,9606.ENSP00000227266,9606.ENSP00000234313,9606.ENSP00000262629,9606.ENSP00000263341,9606.ENSP00000293373,9606.ENSP00000312002,9606.ENSP00000312367,9606.ENSP00000332049,9606.ENSP00000349359,9606.ENSP00000353259,9606.ENSP00000362205,9606.ENSP00000363869,9606.ENSP00000365596,9606.ENSP00000381034,9606.ENSP00000394888,9606.ENSP00000408146,9606.ENSP00000428924,9606.ENSP00000441691	EBI3,CTSC,PLEK,TYROBP,IL1B,NCKAP1L,HAVCR2,CD84,CD86,SASH3,CD300A,TREM2,VSIG4,GPR183,SOCS6,DOCK8,HLA-DPB1,LYN,ITGAM
GO:0002252	Immune effector process	23	969	0.82	1.86e-10	9606.ENSP00000176763,9606.ENSP00000205636,9606.ENSP00000227266,9606.ENSP00000245907,9606.ENSP00000261623,9606.ENSP00000262629,9606.ENSP00000271324,9606.ENSP00000293373,9606.ENSP00000302079,9606.ENSP00000302846,9606.ENSP00000312002,9606.ENSP00000313967,9606.ENSP00000352121,9606.ENSP00000353259,9606.ENSP00000362205,9606.ENSP00000363773,9606.ENSP00000363869,9606.ENSP00000365596,9606.ENSP00000366641,…	STK10,CMTM6,CTSC,C3,CYBA,TYROBP,CD53,NCKAP1L,C3AR1,PTGER4,HAVCR2,C1QB,PIK3CG,CD300A,TREM2,C1QA,VSIG4,GPR183,SLC2A5,CYBB,LCP1,LYN,ITGAM
GO:0002694	Regulation of leukocyte activation	18	530	0.98	3.88e-10	9606.ENSP00000221847,9606.ENSP00000227266,9606.ENSP00000262629,9606.ENSP00000263341,9606.ENSP00000293373,9606.ENSP00000312002,9606.ENSP00000312367,9606.ENSP00000332049,9606.ENSP00000349359,9606.ENSP00000353259,9606.ENSP00000362205,9606.ENSP00000363869,9606.ENSP00000365596,9606.ENSP00000381034,9606.ENSP00000394888,9606.ENSP00000408146,9606.ENSP00000428924,9606.ENSP00000441691	EBI3,CTSC,TYROBP,IL1B,NCKAP1L,HAVCR2,CD84,CD86,SASH3,CD300A,TREM2,VSIG4,GPR183,SOCS6,DOCK8,HLA-DPB1,LYN,ITGAM
GO:0001817	Regulation of cytokine production	20	742	0.88	9.22e-10	9606.ENSP00000221847,9606.ENSP00000245907,9606.ENSP00000261623,9606.ENSP00000262629,9606.ENSP00000263341,9606.ENSP00000286301,9606.ENSP00000293373,9606.ENSP00000302079,9606.ENSP00000302846,9606.ENSP00000312002,9606.ENSP00000312367,9606.ENSP00000332049,9606.ENSP00000349359,9606.ENSP00000351059,9606.ENSP00000362205,9606.ENSP00000363869,9606.ENSP00000367851,9606.ENSP00000408146,9606.ENSP00000428924,…	EBI3,C3,CYBA,TYROBP,IL1B,CSF1R,NCKAP1L,C3AR1,PTGER4,HAVCR2,CD84,CD86,SASH3,CX3CR1,TREM2,VSIG4,CYBB,HLA-DPB1,LYN,CASP1
GO:0009605	Response to external stimulus	32	2310	0.59	1.43e-09	9606.ENSP00000227752,9606.ENSP00000242480,9606.ENSP00000245907,9606.ENSP00000261623,9606.ENSP00000262629,9606.ENSP00000263341,9606.ENSP00000286301,9606.ENSP00000293373,9606.ENSP00000293778,9606.ENSP00000296140,9606.ENSP00000302079,9606.ENSP00000302846,9606.ENSP00000312002,9606.ENSP00000312150,9606.ENSP00000312367,9606.ENSP00000313967,9606.ENSP00000332049,9606.ENSP00000345243,9606.ENSP00000351059,…	IL10RA,EGR2,C3,CYBA,TYROBP,IL1B,CSF1R,NCKAP1L,CXCL16,CCR1,C3AR1,PTGER4,HAVCR2,TRIB1,CD84,C1QB,CD86,SIGLEC10,CX3CR1,PIK3CG,RGS1,TREM2,C1QA,VSIG4,GPR183,CYBB,HLA-DRA,IFI30,HLA-DPB1,LYN,CASP1,ITGAM
GO:0050867	Positive regulation of cell activation	15	346	1.08	1.43e-09	9606.ENSP00000221847,9606.ENSP00000227266,9606.ENSP00000234313,9606.ENSP00000262629,9606.ENSP00000263341,9606.ENSP00000293373,9606.ENSP00000312002,9606.ENSP00000332049,9606.ENSP00000349359,9606.ENSP00000362205,9606.ENSP00000365596,9606.ENSP00000394888,9606.ENSP00000408146,9606.ENSP00000428924,9606.ENSP00000441691	EBI3,CTSC,PLEK,TYROBP,IL1B,NCKAP1L,HAVCR2,CD86,SASH3,TREM2,GPR183,DOCK8,HLA-DPB1,LYN,ITGAM
GO:0002274	Myeloid leukocyte activation	18	585	0.93	1.55e-09	9606.ENSP00000176763,9606.ENSP00000205636,9606.ENSP00000227266,9606.ENSP00000245907,9606.ENSP00000261623,9606.ENSP00000262629,9606.ENSP00000271324,9606.ENSP00000293373,9606.ENSP00000302079,9606.ENSP00000312002,9606.ENSP00000352121,9606.ENSP00000353259,9606.ENSP00000362205,9606.ENSP00000363773,9606.ENSP00000366641,9606.ENSP00000367851,9606.ENSP00000428924,9606.ENSP00000441691	STK10,CMTM6,CTSC,C3,CYBA,TYROBP,CD53,NCKAP1L,C3AR1,HAVCR2,PIK3CG,CD300A,TREM2,C1QA,SLC2A5,CYBB,LYN,ITGAM
GO:0002275	Myeloid cell activation involved in immune response	17	522	0.96	2.58e-09	9606.ENSP00000176763,9606.ENSP00000205636,9606.ENSP00000227266,9606.ENSP00000245907,9606.ENSP00000261623,9606.ENSP00000262629,9606.ENSP00000271324,9606.ENSP00000293373,9606.ENSP00000302079,9606.ENSP00000312002,9606.ENSP00000352121,9606.ENSP00000353259,9606.ENSP00000362205,9606.ENSP00000366641,9606.ENSP00000367851,9606.ENSP00000428924,9606.ENSP00000441691	STK10,CMTM6,CTSC,C3,CYBA,TYROBP,CD53,NCKAP1L,C3AR1,HAVCR2,PIK3CG,CD300A,TREM2,SLC2A5,CYBB,LYN,ITGAM
GO:0051240	Positive regulation of multicellular organismal process	28	1770	0.65	2.58e-09	9606.ENSP00000221847,9606.ENSP00000234313,9606.ENSP00000242480,9606.ENSP00000245907,9606.ENSP00000261623,9606.ENSP00000262629,9606.ENSP00000263341,9606.ENSP00000286301,9606.ENSP00000290573,9606.ENSP00000293373,9606.ENSP00000296140,9606.ENSP00000297029,9606.ENSP00000302079,9606.ENSP00000302846,9606.ENSP00000312002,9606.ENSP00000312029,9606.ENSP00000312150,9606.ENSP00000320176,9606.ENSP00000332049,…	EBI3,PLEK,EGR2,C3,CYBA,TYROBP,IL1B,CSF1R,HK2,NCKAP1L,CCR1,SCIN,C3AR1,PTGER4,HAVCR2,UCP2,TRIB1,HCLS1,CD86,EVI2B,SASH3,CX3CR1,TREM2,CYBB,TMEM119,HLA-DPB1,LYN,CASP1
GO:0070663	Regulation of leukocyte proliferation	13	237	1.19	2.58e-09	9606.ENSP00000221847,9606.ENSP00000262629,9606.ENSP00000263341,9606.ENSP00000286301,9606.ENSP00000293373,9606.ENSP00000312002,9606.ENSP00000332049,9606.ENSP00000349359,9606.ENSP00000353259,9606.ENSP00000363869,9606.ENSP00000365596,9606.ENSP00000408146,9606.ENSP00000428924	EBI3,TYROBP,IL1B,CSF1R,NCKAP1L,HAVCR2,CD86,SASH3,CD300A,VSIG4,GPR183,HLA-DPB1,LYN
GO:0002250	Adaptive immune response	14	317	1.09	4.83e-09	9606.ENSP00000221847,9606.ENSP00000227266,9606.ENSP00000245907,9606.ENSP00000312002,9606.ENSP00000312367,9606.ENSP00000313967,9606.ENSP00000332049,9606.ENSP00000345243,9606.ENSP00000352121,9606.ENSP00000363773,9606.ENSP00000365596,9606.ENSP00000378786,9606.ENSP00000408146,9606.ENSP00000428924	EBI3,CTSC,C3,HAVCR2,CD84,C1QB,CD86,SIGLEC10,PIK3CG,C1QA,GPR183,HLA-DRA,HLA-DPB1,LYN
GO:0002696	Positive regulation of leukocyte activation	14	332	1.07	8.39e-09	9606.ENSP00000221847,9606.ENSP00000227266,9606.ENSP00000262629,9606.ENSP00000263341,9606.ENSP00000293373,9606.ENSP00000312002,9606.ENSP00000332049,9606.ENSP00000349359,9606.ENSP00000362205,9606.ENSP00000365596,9606.ENSP00000394888,9606.ENSP00000408146,9606.ENSP00000428924,9606.ENSP00000441691	EBI3,CTSC,TYROBP,IL1B,NCKAP1L,HAVCR2,CD86,SASH3,TREM2,GPR183,DOCK8,HLA-DPB1,LYN,ITGAM
GO:0044419	Interspecies interaction between organisms	28	1899	0.62	1.07e-08	9606.ENSP00000227752,9606.ENSP00000245907,9606.ENSP00000261623,9606.ENSP00000262629,9606.ENSP00000263341,9606.ENSP00000286301,9606.ENSP00000293778,9606.ENSP00000302846,9606.ENSP00000312002,9606.ENSP00000312150,9606.ENSP00000312367,9606.ENSP00000313967,9606.ENSP00000332049,9606.ENSP00000345243,9606.ENSP00000351059,9606.ENSP00000352121,9606.ENSP00000356429,9606.ENSP00000362205,9606.ENSP00000363773,…	IL10RA,C3,CYBA,TYROBP,IL1B,CSF1R,CXCL16,PTGER4,HAVCR2,TRIB1,CD84,C1QB,CD86,SIGLEC10,CX3CR1,PIK3CG,RGS1,TREM2,C1QA,VSIG4,CYBB,HLA-DRA,IFI30,HLA-DPB1,LYN,CASP1,ITGAM,SLC1A5
GO:0050670	Regulation of lymphocyte proliferation	12	218	1.19	1.34e-08	9606.ENSP00000221847,9606.ENSP00000262629,9606.ENSP00000263341,9606.ENSP00000293373,9606.ENSP00000312002,9606.ENSP00000332049,9606.ENSP00000349359,9606.ENSP00000353259,9606.ENSP00000363869,9606.ENSP00000365596,9606.ENSP00000408146,9606.ENSP00000428924	EBI3,TYROBP,IL1B,NCKAP1L,HAVCR2,CD86,SASH3,CD300A,VSIG4,GPR183,HLA-DPB1,LYN
GO:0006887	Exocytosis	19	789	0.83	1.43e-08	9606.ENSP00000176763,9606.ENSP00000205636,9606.ENSP00000227266,9606.ENSP00000234313,9606.ENSP00000245907,9606.ENSP00000261623,9606.ENSP00000262629,9606.ENSP00000271324,9606.ENSP00000293373,9606.ENSP00000296140,9606.ENSP00000297029,9606.ENSP00000302079,9606.ENSP00000352121,9606.ENSP00000353259,9606.ENSP00000366641,9606.ENSP00000367851,9606.ENSP00000369702,9606.ENSP00000428924,9606.ENSP00000441691	STK10,CMTM6,CTSC,PLEK,C3,CYBA,TYROBP,CD53,NCKAP1L,CCR1,SCIN,C3AR1,PIK3CG,CD300A,SLC2A5,CYBB,LHFPL2,LYN,ITGAM
GO:0050776	Regulation of immune response	20	896	0.8	1.43e-08	9606.ENSP00000224337,9606.ENSP00000245907,9606.ENSP00000246551,9606.ENSP00000262629,9606.ENSP00000263341,9606.ENSP00000293373,9606.ENSP00000302079,9606.ENSP00000312002,9606.ENSP00000312367,9606.ENSP00000313967,9606.ENSP00000332049,9606.ENSP00000349359,9606.ENSP00000353259,9606.ENSP00000362205,9606.ENSP00000363773,9606.ENSP00000363869,9606.ENSP00000378786,9606.ENSP00000408146,9606.ENSP00000428924,…	BLNK,C3,HCST,TYROBP,IL1B,NCKAP1L,C3AR1,HAVCR2,CD84,C1QB,CD86,SASH3,CD300A,TREM2,C1QA,VSIG4,HLA-DRA,HLA-DPB1,LYN,ITGAM
GO:0045055	Regulated exocytosis	18	697	0.86	1.62e-08	9606.ENSP00000176763,9606.ENSP00000205636,9606.ENSP00000227266,9606.ENSP00000234313,9606.ENSP00000245907,9606.ENSP00000261623,9606.ENSP00000262629,9606.ENSP00000271324,9606.ENSP00000293373,9606.ENSP00000297029,9606.ENSP00000302079,9606.ENSP00000352121,9606.ENSP00000353259,9606.ENSP00000366641,9606.ENSP00000367851,9606.ENSP00000369702,9606.ENSP00000428924,9606.ENSP00000441691	STK10,CMTM6,CTSC,PLEK,C3,CYBA,TYROBP,CD53,NCKAP1L,SCIN,C3AR1,PIK3CG,CD300A,SLC2A5,CYBB,LHFPL2,LYN,ITGAM
GO:0006954	Inflammatory response	16	515	0.94	1.64e-08	9606.ENSP00000224337,9606.ENSP00000245907,9606.ENSP00000261623,9606.ENSP00000262629,9606.ENSP00000263341,9606.ENSP00000286301,9606.ENSP00000296140,9606.ENSP00000302079,9606.ENSP00000302846,9606.ENSP00000312002,9606.ENSP00000352121,9606.ENSP00000362205,9606.ENSP00000363773,9606.ENSP00000367851,9606.ENSP00000428924,9606.ENSP00000441691	BLNK,C3,CYBA,TYROBP,IL1B,CSF1R,CCR1,C3AR1,PTGER4,HAVCR2,PIK3CG,TREM2,C1QA,CYBB,LYN,ITGAM
GO:0048583	Regulation of response to stimulus	40	4114	0.43	1.96e-08	9606.ENSP00000224337,9606.ENSP00000227266,9606.ENSP00000227752,9606.ENSP00000234313,9606.ENSP00000245907,9606.ENSP00000246551,9606.ENSP00000261623,9606.ENSP00000262629,9606.ENSP00000263341,9606.ENSP00000286301,9606.ENSP00000293373,9606.ENSP00000296140,9606.ENSP00000302079,9606.ENSP00000302846,9606.ENSP00000312002,9606.ENSP00000312150,9606.ENSP00000312367,9606.ENSP00000313967,9606.ENSP00000320176,…	BLNK,CTSC,IL10RA,PLEK,C3,HCST,CYBA,TYROBP,IL1B,CSF1R,NCKAP1L,CCR1,C3AR1,PTGER4,HAVCR2,TRIB1,CD84,C1QB,HCLS1,CD86,SIGLEC10,SASH3,CX3CR1,PIK3CG,CD300A,RGS1,RGS10,TREM2,C1QA,VSIG4,GPR183,KCTD12,HLA-DRA,SOCS6,ARHGAP25,HLA-DPB1,LYN,CASP1,ITGAM,AOAH
GO:0001819	Positive regulation of cytokine production	15	461	0.96	3.68e-08	9606.ENSP00000221847,9606.ENSP00000245907,9606.ENSP00000261623,9606.ENSP00000262629,9606.ENSP00000263341,9606.ENSP00000286301,9606.ENSP00000302079,9606.ENSP00000302846,9606.ENSP00000312002,9606.ENSP00000332049,9606.ENSP00000349359,9606.ENSP00000362205,9606.ENSP00000367851,9606.ENSP00000408146,9606.ENSP00000433138	EBI3,C3,CYBA,TYROBP,IL1B,CSF1R,C3AR1,PTGER4,HAVCR2,CD86,SASH3,TREM2,CYBB,HLA-DPB1,CASP1
GO:0002443	Leukocyte mediated immunity	17	641	0.87	3.71e-08	9606.ENSP00000176763,9606.ENSP00000205636,9606.ENSP00000227266,9606.ENSP00000245907,9606.ENSP00000261623,9606.ENSP00000262629,9606.ENSP00000271324,9606.ENSP00000293373,9606.ENSP00000302079,9606.ENSP00000313967,9606.ENSP00000352121,9606.ENSP00000353259,9606.ENSP00000363773,9606.ENSP00000366641,9606.ENSP00000367851,9606.ENSP00000428924,9606.ENSP00000441691	STK10,CMTM6,CTSC,C3,CYBA,TYROBP,CD53,NCKAP1L,C3AR1,C1QB,PIK3CG,CD300A,C1QA,SLC2A5,CYBB,LYN,ITGAM
GO:0032940	Secretion by cell	20	979	0.76	5.57e-08	9606.ENSP00000176763,9606.ENSP00000205636,9606.ENSP00000227266,9606.ENSP00000234313,9606.ENSP00000245907,9606.ENSP00000261623,9606.ENSP00000262629,9606.ENSP00000271324,9606.ENSP00000293373,9606.ENSP00000296140,9606.ENSP00000297029,9606.ENSP00000302079,9606.ENSP00000352121,9606.ENSP00000353259,9606.ENSP00000366641,9606.ENSP00000367851,9606.ENSP00000369702,9606.ENSP00000428924,9606.ENSP00000441691,…	STK10,CMTM6,CTSC,PLEK,C3,CYBA,TYROBP,CD53,NCKAP1L,CCR1,SCIN,C3AR1,PIK3CG,CD300A,SLC2A5,CYBB,LHFPL2,LYN,ITGAM,SLC1A5
GO:0046903	Secretion	21	1097	0.73	5.57e-08	9606.ENSP00000176763,9606.ENSP00000205636,9606.ENSP00000227266,9606.ENSP00000234313,9606.ENSP00000245907,9606.ENSP00000261623,9606.ENSP00000262629,9606.ENSP00000271324,9606.ENSP00000290573,9606.ENSP00000293373,9606.ENSP00000296140,9606.ENSP00000297029,9606.ENSP00000302079,9606.ENSP00000352121,9606.ENSP00000353259,9606.ENSP00000366641,9606.ENSP00000367851,9606.ENSP00000369702,9606.ENSP00000428924,…	STK10,CMTM6,CTSC,PLEK,C3,CYBA,TYROBP,CD53,HK2,NCKAP1L,CCR1,SCIN,C3AR1,PIK3CG,CD300A,SLC2A5,CYBB,LHFPL2,LYN,ITGAM,SLC1A5
GO:0048518	Positive regulation of biological process	48	6112	0.34	5.64e-08	9606.ENSP00000176763,9606.ENSP00000221847,9606.ENSP00000224337,9606.ENSP00000227266,9606.ENSP00000227752,9606.ENSP00000234313,9606.ENSP00000242480,9606.ENSP00000245907,9606.ENSP00000246551,9606.ENSP00000261623,9606.ENSP00000262629,9606.ENSP00000263341,9606.ENSP00000271324,9606.ENSP00000286301,9606.ENSP00000290573,9606.ENSP00000293373,9606.ENSP00000293778,9606.ENSP00000296140,9606.ENSP00000297029,…	STK10,EBI3,BLNK,CTSC,IL10RA,PLEK,EGR2,C3,HCST,CYBA,TYROBP,IL1B,CD53,CSF1R,HK2,NCKAP1L,CXCL16,CCR1,SCIN,C3AR1,PTGER4,HAVCR2,UCP2,TRIB1,CD84,C1QB,HCLS1,IKZF1,CD86,EVI2B,SASH3,CX3CR1,PIK3CG,CD300A,TREM2,C1QA,VSIG4,GPR183,CYBB,LHFPL2,TMEM119,HLA-DRA,LCP1,DOCK8,HLA-DPB1,LYN,CASP1,ITGAM
GO:0070665	Positive regulation of leukocyte proliferation	10	146	1.28	6.34e-08	9606.ENSP00000221847,9606.ENSP00000263341,9606.ENSP00000286301,9606.ENSP00000293373,9606.ENSP00000312002,9606.ENSP00000332049,9606.ENSP00000349359,9606.ENSP00000365596,9606.ENSP00000408146,9606.ENSP00000428924	EBI3,IL1B,CSF1R,NCKAP1L,HAVCR2,CD86,SASH3,GPR183,HLA-DPB1,LYN
GO:1903708	Positive regulation of hemopoiesis	11	199	1.19	6.34e-08	9606.ENSP00000262629,9606.ENSP00000263341,9606.ENSP00000293373,9606.ENSP00000296140,9606.ENSP00000297029,9606.ENSP00000312150,9606.ENSP00000320176,9606.ENSP00000332049,9606.ENSP00000333779,9606.ENSP00000349359,9606.ENSP00000362205	TYROBP,IL1B,NCKAP1L,CCR1,SCIN,TRIB1,HCLS1,CD86,EVI2B,SASH3,TREM2
GO:0048584	Positive regulation of response to stimulus	29	2257	0.56	6.97e-08	9606.ENSP00000224337,9606.ENSP00000227266,9606.ENSP00000227752,9606.ENSP00000234313,9606.ENSP00000245907,9606.ENSP00000246551,9606.ENSP00000261623,9606.ENSP00000263341,9606.ENSP00000286301,9606.ENSP00000293373,9606.ENSP00000296140,9606.ENSP00000302079,9606.ENSP00000302846,9606.ENSP00000312002,9606.ENSP00000313967,9606.ENSP00000320176,9606.ENSP00000332049,9606.ENSP00000349359,9606.ENSP00000351059,…	BLNK,CTSC,IL10RA,PLEK,C3,HCST,CYBA,IL1B,CSF1R,NCKAP1L,CCR1,C3AR1,PTGER4,HAVCR2,C1QB,HCLS1,CD86,SASH3,CX3CR1,PIK3CG,TREM2,C1QA,VSIG4,GPR183,HLA-DRA,HLA-DPB1,LYN,CASP1,ITGAM
GO:0032101	Regulation of response to external stimulus	20	1013	0.74	8.64e-08	9606.ENSP00000227266,9606.ENSP00000234313,9606.ENSP00000245907,9606.ENSP00000261623,9606.ENSP00000263341,9606.ENSP00000286301,9606.ENSP00000293373,9606.ENSP00000296140,9606.ENSP00000302079,9606.ENSP00000302846,9606.ENSP00000312002,9606.ENSP00000312150,9606.ENSP00000345243,9606.ENSP00000352121,9606.ENSP00000362205,9606.ENSP00000363869,9606.ENSP00000365596,9606.ENSP00000428924,9606.ENSP00000433138,…	CTSC,PLEK,C3,CYBA,IL1B,CSF1R,NCKAP1L,CCR1,C3AR1,PTGER4,HAVCR2,TRIB1,SIGLEC10,PIK3CG,TREM2,VSIG4,GPR183,LYN,CASP1,AOAH
GO:0002697	Regulation of immune effector process	14	418	0.97	9.28e-08	9606.ENSP00000245907,9606.ENSP00000262629,9606.ENSP00000263341,9606.ENSP00000302079,9606.ENSP00000312002,9606.ENSP00000312367,9606.ENSP00000313967,9606.ENSP00000332049,9606.ENSP00000349359,9606.ENSP00000353259,9606.ENSP00000363773,9606.ENSP00000363869,9606.ENSP00000428924,9606.ENSP00000441691	C3,TYROBP,IL1B,C3AR1,HAVCR2,CD84,C1QB,CD86,SASH3,CD300A,C1QA,VSIG4,LYN,ITGAM
GO:0002685	Regulation of leukocyte migration	11	209	1.17	9.41e-08	9606.ENSP00000176763,9606.ENSP00000286301,9606.ENSP00000293373,9606.ENSP00000296140,9606.ENSP00000302079,9606.ENSP00000302846,9606.ENSP00000351059,9606.ENSP00000353259,9606.ENSP00000362205,9606.ENSP00000394888,9606.ENSP00000428924	STK10,CSF1R,NCKAP1L,CCR1,C3AR1,PTGER4,CX3CR1,CD300A,TREM2,DOCK8,LYN
GO:0043299	Leukocyte degranulation	15	506	0.92	9.8e-08	9606.ENSP00000176763,9606.ENSP00000205636,9606.ENSP00000227266,9606.ENSP00000245907,9606.ENSP00000261623,9606.ENSP00000262629,9606.ENSP00000271324,9606.ENSP00000293373,9606.ENSP00000302079,9606.ENSP00000352121,9606.ENSP00000353259,9606.ENSP00000366641,9606.ENSP00000367851,9606.ENSP00000428924,9606.ENSP00000441691	STK10,CMTM6,CTSC,C3,CYBA,TYROBP,CD53,NCKAP1L,C3AR1,PIK3CG,CD300A,SLC2A5,CYBB,LYN,ITGAM
GO:1902107	Positive regulation of leukocyte differentiation	10	156	1.25	9.95e-08	9606.ENSP00000262629,9606.ENSP00000263341,9606.ENSP00000293373,9606.ENSP00000296140,9606.ENSP00000312150,9606.ENSP00000320176,9606.ENSP00000332049,9606.ENSP00000333779,9606.ENSP00000349359,9606.ENSP00000362205	TYROBP,IL1B,NCKAP1L,CCR1,TRIB1,HCLS1,CD86,EVI2B,SASH3,TREM2
GO:0002444	Myeloid leukocyte mediated immunity	15	516	0.91	1.2e-07	9606.ENSP00000176763,9606.ENSP00000205636,9606.ENSP00000227266,9606.ENSP00000245907,9606.ENSP00000261623,9606.ENSP00000262629,9606.ENSP00000271324,9606.ENSP00000293373,9606.ENSP00000302079,9606.ENSP00000352121,9606.ENSP00000353259,9606.ENSP00000366641,9606.ENSP00000367851,9606.ENSP00000428924,9606.ENSP00000441691	STK10,CMTM6,CTSC,C3,CYBA,TYROBP,CD53,NCKAP1L,C3AR1,PIK3CG,CD300A,SLC2A5,CYBB,LYN,ITGAM
GO:0051239	Regulation of multicellular organismal process	34	3227	0.47	1.44e-07	9606.ENSP00000221847,9606.ENSP00000227266,9606.ENSP00000234313,9606.ENSP00000242480,9606.ENSP00000245907,9606.ENSP00000261623,9606.ENSP00000262629,9606.ENSP00000263341,9606.ENSP00000286301,9606.ENSP00000290573,9606.ENSP00000293373,9606.ENSP00000295256,9606.ENSP00000296140,9606.ENSP00000297029,9606.ENSP00000302079,9606.ENSP00000302846,9606.ENSP00000312002,9606.ENSP00000312029,9606.ENSP00000312150,…	EBI3,CTSC,PLEK,EGR2,C3,CYBA,TYROBP,IL1B,CSF1R,HK2,NCKAP1L,HPGDS,CCR1,SCIN,C3AR1,PTGER4,HAVCR2,UCP2,TRIB1,CD84,HCLS1,CD86,EVI2B,SASH3,CX3CR1,PIK3CG,TREM2,VSIG4,GPR183,CYBB,TMEM119,HLA-DPB1,LYN,CASP1
GO:0051249	Regulation of lymphocyte activation	14	445	0.94	1.76e-07	9606.ENSP00000221847,9606.ENSP00000262629,9606.ENSP00000263341,9606.ENSP00000293373,9606.ENSP00000312002,9606.ENSP00000332049,9606.ENSP00000349359,9606.ENSP00000353259,9606.ENSP00000363869,9606.ENSP00000365596,9606.ENSP00000381034,9606.ENSP00000394888,9606.ENSP00000408146,9606.ENSP00000428924	EBI3,TYROBP,IL1B,NCKAP1L,HAVCR2,CD86,SASH3,CD300A,VSIG4,GPR183,SOCS6,DOCK8,HLA-DPB1,LYN
GO:0050896	Response to stimulus	54	8046	0.27	2.47e-07	9606.ENSP00000176763,9606.ENSP00000205636,9606.ENSP00000221847,9606.ENSP00000224337,9606.ENSP00000227266,9606.ENSP00000227752,9606.ENSP00000234313,9606.ENSP00000242480,9606.ENSP00000245907,9606.ENSP00000261623,9606.ENSP00000262629,9606.ENSP00000263341,9606.ENSP00000268389,9606.ENSP00000271324,9606.ENSP00000286301,9606.ENSP00000290573,9606.ENSP00000293373,9606.ENSP00000293778,9606.ENSP00000294507,…	STK10,CMTM6,EBI3,BLNK,CTSC,IL10RA,PLEK,EGR2,C3,CYBA,TYROBP,IL1B,IGSF6,CD53,CSF1R,HK2,NCKAP1L,CXCL16,LAPTM5,HPGDS,CCR1,C3AR1,PTGER4,HAVCR2,UCP2,TRIB1,CD84,C1QB,HCLS1,P2RY13,ADAP2,CD86,SIGLEC10,CX3CR1,PIK3CG,CD300A,RGS1,RGS10,TREM2,C1QA,VSIG4,GPR183,SLC2A5,CYBB,HLA-DRA,SOCS6,LCP1,IFI30,ARHGAP25,DOCK8,HLA-DPB1,LYN,CASP1,ITGAM
GO:1903037	Regulation of leukocyte cell-cell adhesion	12	315	1.03	4.04e-07	9606.ENSP00000221847,9606.ENSP00000263341,9606.ENSP00000293373,9606.ENSP00000312002,9606.ENSP00000332049,9606.ENSP00000349359,9606.ENSP00000353259,9606.ENSP00000363869,9606.ENSP00000381034,9606.ENSP00000394888,9606.ENSP00000408146,9606.ENSP00000428924	EBI3,IL1B,NCKAP1L,HAVCR2,CD86,SASH3,CD300A,VSIG4,SOCS6,DOCK8,HLA-DPB1,LYN
GO:0050863	Regulation of t cell activation	12	329	1.01	6.37e-07	9606.ENSP00000221847,9606.ENSP00000263341,9606.ENSP00000293373,9606.ENSP00000312002,9606.ENSP00000332049,9606.ENSP00000349359,9606.ENSP00000353259,9606.ENSP00000363869,9606.ENSP00000381034,9606.ENSP00000394888,9606.ENSP00000408146,9606.ENSP00000428924	EBI3,IL1B,NCKAP1L,HAVCR2,CD86,SASH3,CD300A,VSIG4,SOCS6,DOCK8,HLA-DPB1,LYN
GO:0050778	Positive regulation of immune response	15	607	0.84	9.22e-07	9606.ENSP00000224337,9606.ENSP00000245907,9606.ENSP00000263341,9606.ENSP00000293373,9606.ENSP00000302079,9606.ENSP00000312002,9606.ENSP00000313967,9606.ENSP00000332049,9606.ENSP00000349359,9606.ENSP00000363773,9606.ENSP00000363869,9606.ENSP00000378786,9606.ENSP00000408146,9606.ENSP00000428924,9606.ENSP00000441691	BLNK,C3,IL1B,NCKAP1L,C3AR1,HAVCR2,C1QB,CD86,SASH3,C1QA,VSIG4,HLA-DRA,HLA-DPB1,LYN,ITGAM
GO:0045639	Positive regulation of myeloid cell differentiation	8	99	1.35	9.76e-07	9606.ENSP00000262629,9606.ENSP00000293373,9606.ENSP00000296140,9606.ENSP00000297029,9606.ENSP00000312150,9606.ENSP00000320176,9606.ENSP00000333779,9606.ENSP00000362205	TYROBP,NCKAP1L,CCR1,SCIN,TRIB1,HCLS1,EVI2B,TREM2
GO:0070887	Cellular response to chemical stimulus	31	2919	0.47	9.94e-07	9606.ENSP00000221847,9606.ENSP00000227752,9606.ENSP00000242480,9606.ENSP00000261623,9606.ENSP00000263341,9606.ENSP00000286301,9606.ENSP00000290573,9606.ENSP00000293373,9606.ENSP00000293778,9606.ENSP00000294507,9606.ENSP00000296140,9606.ENSP00000302846,9606.ENSP00000312002,9606.ENSP00000320176,9606.ENSP00000320376,9606.ENSP00000332049,9606.ENSP00000351059,9606.ENSP00000352121,9606.ENSP00000358099,…	EBI3,IL10RA,EGR2,CYBA,IL1B,CSF1R,HK2,NCKAP1L,CXCL16,LAPTM5,CCR1,PTGER4,HAVCR2,HCLS1,P2RY13,CD86,CX3CR1,PIK3CG,RGS10,TREM2,GPR183,SLC2A5,CYBB,HLA-DRA,LCP1,IFI30,DOCK8,HLA-DPB1,LYN,CASP1,ITGAM
GO:1902105	Regulation of leukocyte differentiation	11	285	1.03	1.65e-06	9606.ENSP00000262629,9606.ENSP00000263341,9606.ENSP00000293373,9606.ENSP00000296140,9606.ENSP00000312150,9606.ENSP00000320176,9606.ENSP00000332049,9606.ENSP00000333779,9606.ENSP00000349359,9606.ENSP00000362205,9606.ENSP00000428924	TYROBP,IL1B,NCKAP1L,CCR1,TRIB1,HCLS1,CD86,EVI2B,SASH3,TREM2,LYN
GO:0051251	Positive regulation of lymphocyte activation	11	286	1.03	1.68e-06	9606.ENSP00000221847,9606.ENSP00000262629,9606.ENSP00000263341,9606.ENSP00000293373,9606.ENSP00000312002,9606.ENSP00000332049,9606.ENSP00000349359,9606.ENSP00000365596,9606.ENSP00000394888,9606.ENSP00000408146,9606.ENSP00000428924	EBI3,TYROBP,IL1B,NCKAP1L,HAVCR2,CD86,SASH3,GPR183,DOCK8,HLA-DPB1,LYN
GO:0034097	Response to cytokine	19	1101	0.68	1.69e-06	9606.ENSP00000221847,9606.ENSP00000227752,9606.ENSP00000261623,9606.ENSP00000263341,9606.ENSP00000286301,9606.ENSP00000290573,9606.ENSP00000293778,9606.ENSP00000294507,9606.ENSP00000296140,9606.ENSP00000320176,9606.ENSP00000332049,9606.ENSP00000351059,9606.ENSP00000378786,9606.ENSP00000381581,9606.ENSP00000384886,9606.ENSP00000394888,9606.ENSP00000408146,9606.ENSP00000433138,9606.ENSP00000441691	EBI3,IL10RA,CYBA,IL1B,CSF1R,HK2,CXCL16,LAPTM5,CCR1,HCLS1,CD86,CX3CR1,HLA-DRA,LCP1,IFI30,DOCK8,HLA-DPB1,CASP1,ITGAM
GO:0030099	Myeloid cell differentiation	10	221	1.1	1.88e-06	9606.ENSP00000262629,9606.ENSP00000286301,9606.ENSP00000293373,9606.ENSP00000320176,9606.ENSP00000331614,9606.ENSP00000333779,9606.ENSP00000362205,9606.ENSP00000365596,9606.ENSP00000399588,9606.ENSP00000428924	TYROBP,CSF1R,NCKAP1L,HCLS1,IKZF1,EVI2B,TREM2,GPR183,GAB3,LYN
GO:0010033	Response to organic substance	31	3011	0.46	1.94e-06	9606.ENSP00000221847,9606.ENSP00000227266,9606.ENSP00000227752,9606.ENSP00000242480,9606.ENSP00000261623,9606.ENSP00000263341,9606.ENSP00000286301,9606.ENSP00000290573,9606.ENSP00000293778,9606.ENSP00000294507,9606.ENSP00000296140,9606.ENSP00000302846,9606.ENSP00000312002,9606.ENSP00000312150,9606.ENSP00000320176,9606.ENSP00000320376,9606.ENSP00000332049,9606.ENSP00000351059,9606.ENSP00000352121,…	EBI3,CTSC,IL10RA,EGR2,CYBA,IL1B,CSF1R,HK2,CXCL16,LAPTM5,CCR1,PTGER4,HAVCR2,TRIB1,HCLS1,P2RY13,CD86,CX3CR1,PIK3CG,RGS10,TREM2,SLC2A5,CYBB,HLA-DRA,LCP1,IFI30,DOCK8,HLA-DPB1,LYN,CASP1,ITGAM
GO:0007165	Signal transduction	40	4876	0.36	2.14e-06	9606.ENSP00000176763,9606.ENSP00000221847,9606.ENSP00000224337,9606.ENSP00000227752,9606.ENSP00000234313,9606.ENSP00000245907,9606.ENSP00000261623,9606.ENSP00000262629,9606.ENSP00000263341,9606.ENSP00000268389,9606.ENSP00000271324,9606.ENSP00000286301,9606.ENSP00000293373,9606.ENSP00000293778,9606.ENSP00000295256,9606.ENSP00000296140,9606.ENSP00000302079,9606.ENSP00000302846,9606.ENSP00000312002,…	STK10,EBI3,BLNK,IL10RA,PLEK,C3,CYBA,TYROBP,IL1B,IGSF6,CD53,CSF1R,NCKAP1L,CXCL16,HPGDS,CCR1,C3AR1,PTGER4,HAVCR2,TRIB1,HCLS1,P2RY13,ADAP2,CD86,CX3CR1,PIK3CG,RGS1,RGS10,GPR183,CYBB,HLA-DRA,SOCS6,LCP1,IFI30,ARHGAP25,DOCK8,HLA-DPB1,LYN,CASP1,ITGAM
GO:0071345	Cellular response to cytokine stimulus	18	1013	0.7	2.76e-06	9606.ENSP00000221847,9606.ENSP00000227752,9606.ENSP00000261623,9606.ENSP00000263341,9606.ENSP00000286301,9606.ENSP00000290573,9606.ENSP00000294507,9606.ENSP00000296140,9606.ENSP00000320176,9606.ENSP00000332049,9606.ENSP00000351059,9606.ENSP00000378786,9606.ENSP00000381581,9606.ENSP00000384886,9606.ENSP00000394888,9606.ENSP00000408146,9606.ENSP00000433138,9606.ENSP00000441691	EBI3,IL10RA,CYBA,IL1B,CSF1R,HK2,LAPTM5,CCR1,HCLS1,CD86,CX3CR1,HLA-DRA,LCP1,IFI30,DOCK8,HLA-DPB1,CASP1,ITGAM
GO:0071310	Cellular response to organic substance	27	2369	0.5	3.37e-06	9606.ENSP00000221847,9606.ENSP00000227752,9606.ENSP00000242480,9606.ENSP00000261623,9606.ENSP00000263341,9606.ENSP00000286301,9606.ENSP00000290573,9606.ENSP00000294507,9606.ENSP00000296140,9606.ENSP00000302846,9606.ENSP00000312002,9606.ENSP00000320176,9606.ENSP00000320376,9606.ENSP00000332049,9606.ENSP00000351059,9606.ENSP00000352121,9606.ENSP00000362205,9606.ENSP00000366641,9606.ENSP00000367851,…	EBI3,IL10RA,EGR2,CYBA,IL1B,CSF1R,HK2,LAPTM5,CCR1,PTGER4,HAVCR2,HCLS1,P2RY13,CD86,CX3CR1,PIK3CG,TREM2,SLC2A5,CYBB,HLA-DRA,LCP1,IFI30,DOCK8,HLA-DPB1,LYN,CASP1,ITGAM
GO:0006950	Response to stress	33	3485	0.42	3.63e-06	9606.ENSP00000176763,9606.ENSP00000224337,9606.ENSP00000234313,9606.ENSP00000245907,9606.ENSP00000261623,9606.ENSP00000262629,9606.ENSP00000263341,9606.ENSP00000286301,9606.ENSP00000290573,9606.ENSP00000293778,9606.ENSP00000296140,9606.ENSP00000302079,9606.ENSP00000302846,9606.ENSP00000312002,9606.ENSP00000312029,9606.ENSP00000312150,9606.ENSP00000312367,9606.ENSP00000313967,9606.ENSP00000345243,…	STK10,BLNK,PLEK,C3,CYBA,TYROBP,IL1B,CSF1R,HK2,CXCL16,CCR1,C3AR1,PTGER4,HAVCR2,UCP2,TRIB1,CD84,C1QB,SIGLEC10,CX3CR1,PIK3CG,TREM2,C1QA,VSIG4,CYBB,HLA-DRA,SOCS6,IFI30,DOCK8,HLA-DPB1,LYN,CASP1,ITGAM
GO:0043312	Neutrophil degranulation	13	484	0.88	3.65e-06	9606.ENSP00000176763,9606.ENSP00000205636,9606.ENSP00000227266,9606.ENSP00000245907,9606.ENSP00000261623,9606.ENSP00000262629,9606.ENSP00000271324,9606.ENSP00000293373,9606.ENSP00000302079,9606.ENSP00000353259,9606.ENSP00000366641,9606.ENSP00000367851,9606.ENSP00000441691	STK10,CMTM6,CTSC,C3,CYBA,TYROBP,CD53,NCKAP1L,C3AR1,CD300A,SLC2A5,CYBB,ITGAM
GO:0050900	Leukocyte migration	11	316	0.99	3.94e-06	9606.ENSP00000263341,9606.ENSP00000293373,9606.ENSP00000293778,9606.ENSP00000296140,9606.ENSP00000312367,9606.ENSP00000351059,9606.ENSP00000352121,9606.ENSP00000365596,9606.ENSP00000394888,9606.ENSP00000428924,9606.ENSP00000441691	IL1B,NCKAP1L,CXCL16,CCR1,CD84,CX3CR1,PIK3CG,GPR183,DOCK8,LYN,ITGAM
GO:0023052	Signaling	41	5239	0.34	4.33e-06	9606.ENSP00000176763,9606.ENSP00000221847,9606.ENSP00000224337,9606.ENSP00000227752,9606.ENSP00000234313,9606.ENSP00000245907,9606.ENSP00000261623,9606.ENSP00000262629,9606.ENSP00000263341,9606.ENSP00000268389,9606.ENSP00000271324,9606.ENSP00000286301,9606.ENSP00000293373,9606.ENSP00000293778,9606.ENSP00000295256,9606.ENSP00000296140,9606.ENSP00000302079,9606.ENSP00000302846,9606.ENSP00000312002,…	STK10,EBI3,BLNK,IL10RA,PLEK,C3,CYBA,TYROBP,IL1B,IGSF6,CD53,CSF1R,NCKAP1L,CXCL16,HPGDS,CCR1,C3AR1,PTGER4,HAVCR2,TRIB1,HCLS1,P2RY13,ADAP2,CD86,CX3CR1,PIK3CG,RGS1,RGS10,C1QA,GPR183,CYBB,HLA-DRA,SOCS6,LCP1,IFI30,ARHGAP25,DOCK8,HLA-DPB1,LYN,CASP1,ITGAM
GO:0065007	Biological regulation	64	12171	0.17	5.2e-06	9606.ENSP00000176763,9606.ENSP00000205636,9606.ENSP00000221847,9606.ENSP00000224337,9606.ENSP00000227266,9606.ENSP00000227752,9606.ENSP00000234313,9606.ENSP00000242480,9606.ENSP00000245907,9606.ENSP00000246551,9606.ENSP00000261623,9606.ENSP00000262629,9606.ENSP00000263341,9606.ENSP00000268389,9606.ENSP00000271324,9606.ENSP00000286301,9606.ENSP00000290573,9606.ENSP00000293373,9606.ENSP00000293778,…	STK10,CMTM6,EBI3,BLNK,CTSC,IL10RA,PLEK,EGR2,C3,HCST,CYBA,TYROBP,IL1B,IGSF6,CD53,CSF1R,HK2,NCKAP1L,CXCL16,HPGDS,CCR1,SCIN,C3AR1,PTGER4,HAVCR2,UCP2,TRIB1,CD84,C1QB,HCLS1,P2RY13,ADAP2,IKZF1,CD86,EVI2B,SIGLEC10,SASH3,CX3CR1,PIK3CG,CD300A,RGS1,RGS10,TREM2,C1QA,VSIG4,GPR183,SLC2A5,KCTD12,CYBB,CXorf21,LHFPL2,TMEM119,HLA-DRA,SOCS6,LCP1,IFI30,ARHGAP25,DHRS9,DOCK8,HLA-DPB1,LYN,CASP1,ITGAM,AOAH
GO:0032103	Positive regulation of response to external stimulus	13	511	0.85	6.08e-06	9606.ENSP00000227266,9606.ENSP00000245907,9606.ENSP00000261623,9606.ENSP00000263341,9606.ENSP00000286301,9606.ENSP00000293373,9606.ENSP00000296140,9606.ENSP00000302079,9606.ENSP00000302846,9606.ENSP00000312002,9606.ENSP00000352121,9606.ENSP00000362205,9606.ENSP00000428924	CTSC,C3,CYBA,IL1B,CSF1R,NCKAP1L,CCR1,C3AR1,PTGER4,HAVCR2,PIK3CG,TREM2,LYN
GO:0007154	Cell communication	41	5320	0.33	6.38e-06	9606.ENSP00000176763,9606.ENSP00000221847,9606.ENSP00000224337,9606.ENSP00000227752,9606.ENSP00000234313,9606.ENSP00000245907,9606.ENSP00000261623,9606.ENSP00000262629,9606.ENSP00000263341,9606.ENSP00000268389,9606.ENSP00000271324,9606.ENSP00000286301,9606.ENSP00000293373,9606.ENSP00000293778,9606.ENSP00000295256,9606.ENSP00000296140,9606.ENSP00000302079,9606.ENSP00000302846,9606.ENSP00000312002,…	STK10,EBI3,BLNK,IL10RA,PLEK,C3,CYBA,TYROBP,IL1B,IGSF6,CD53,CSF1R,NCKAP1L,CXCL16,HPGDS,CCR1,C3AR1,PTGER4,HAVCR2,TRIB1,HCLS1,P2RY13,ADAP2,CD86,CX3CR1,PIK3CG,RGS1,RGS10,C1QA,GPR183,CYBB,HLA-DRA,SOCS6,LCP1,IFI30,ARHGAP25,DOCK8,HLA-DPB1,LYN,CASP1,ITGAM
GO:0050671	Positive regulation of lymphocyte proliferation	8	134	1.22	6.62e-06	9606.ENSP00000221847,9606.ENSP00000263341,9606.ENSP00000293373,9606.ENSP00000312002,9606.ENSP00000332049,9606.ENSP00000349359,9606.ENSP00000365596,9606.ENSP00000408146	EBI3,IL1B,NCKAP1L,HAVCR2,CD86,SASH3,GPR183,HLA-DPB1
GO:0016192	Vesicle-mediated transport	23	1805	0.55	6.64e-06	9606.ENSP00000176763,9606.ENSP00000205636,9606.ENSP00000227266,9606.ENSP00000227752,9606.ENSP00000234313,9606.ENSP00000245907,9606.ENSP00000261623,9606.ENSP00000262629,9606.ENSP00000271324,9606.ENSP00000293373,9606.ENSP00000293778,9606.ENSP00000296140,9606.ENSP00000297029,9606.ENSP00000302079,9606.ENSP00000352121,9606.ENSP00000353259,9606.ENSP00000362205,9606.ENSP00000366641,9606.ENSP00000367851,…	STK10,CMTM6,CTSC,IL10RA,PLEK,C3,CYBA,TYROBP,CD53,NCKAP1L,CXCL16,CCR1,SCIN,C3AR1,PIK3CG,CD300A,TREM2,SLC2A5,CYBB,LHFPL2,ARHGAP25,LYN,ITGAM
GO:0051094	Positive regulation of developmental process	20	1389	0.6	9.14e-06	9606.ENSP00000242480,9606.ENSP00000245907,9606.ENSP00000262629,9606.ENSP00000263341,9606.ENSP00000271324,9606.ENSP00000290573,9606.ENSP00000293373,9606.ENSP00000296140,9606.ENSP00000297029,9606.ENSP00000302079,9606.ENSP00000312150,9606.ENSP00000320176,9606.ENSP00000332049,9606.ENSP00000333779,9606.ENSP00000349359,9606.ENSP00000351059,9606.ENSP00000362205,9606.ENSP00000367851,9606.ENSP00000376553,…	EGR2,C3,TYROBP,IL1B,CD53,HK2,NCKAP1L,CCR1,SCIN,C3AR1,TRIB1,HCLS1,CD86,EVI2B,SASH3,CX3CR1,TREM2,CYBB,TMEM119,LYN
GO:0002520	Immune system development	14	652	0.78	1.22e-05	9606.ENSP00000224337,9606.ENSP00000234313,9606.ENSP00000262629,9606.ENSP00000286301,9606.ENSP00000293373,9606.ENSP00000302846,9606.ENSP00000312002,9606.ENSP00000320176,9606.ENSP00000331614,9606.ENSP00000333779,9606.ENSP00000362205,9606.ENSP00000365596,9606.ENSP00000399588,9606.ENSP00000428924	BLNK,PLEK,TYROBP,CSF1R,NCKAP1L,PTGER4,HAVCR2,HCLS1,IKZF1,EVI2B,TREM2,GPR183,GAB3,LYN
GO:0002703	Regulation of leukocyte mediated immunity	9	209	1.08	1.22e-05	9606.ENSP00000245907,9606.ENSP00000262629,9606.ENSP00000263341,9606.ENSP00000312002,9606.ENSP00000312367,9606.ENSP00000349359,9606.ENSP00000353259,9606.ENSP00000428924,9606.ENSP00000441691	C3,TYROBP,IL1B,HAVCR2,CD84,SASH3,CD300A,LYN,ITGAM
GO:0050870	Positive regulation of t cell activation	9	209	1.08	1.22e-05	9606.ENSP00000221847,9606.ENSP00000263341,9606.ENSP00000293373,9606.ENSP00000312002,9606.ENSP00000332049,9606.ENSP00000349359,9606.ENSP00000394888,9606.ENSP00000408146,9606.ENSP00000428924	EBI3,IL1B,NCKAP1L,HAVCR2,CD86,SASH3,DOCK8,HLA-DPB1,LYN
GO:0030449	Regulation of complement activation	6	56	1.48	1.31e-05	9606.ENSP00000245907,9606.ENSP00000263341,9606.ENSP00000302079,9606.ENSP00000313967,9606.ENSP00000363773,9606.ENSP00000363869	C3,IL1B,C3AR1,C1QB,C1QA,VSIG4
GO:0042102	Positive regulation of t cell proliferation	7	97	1.3	1.31e-05	9606.ENSP00000221847,9606.ENSP00000263341,9606.ENSP00000293373,9606.ENSP00000312002,9606.ENSP00000332049,9606.ENSP00000349359,9606.ENSP00000408146	EBI3,IL1B,NCKAP1L,HAVCR2,CD86,SASH3,HLA-DPB1
GO:0002763	Positive regulation of myeloid leukocyte differentiation	6	58	1.46	1.55e-05	9606.ENSP00000262629,9606.ENSP00000296140,9606.ENSP00000312150,9606.ENSP00000320176,9606.ENSP00000333779,9606.ENSP00000362205	TYROBP,CCR1,TRIB1,HCLS1,EVI2B,TREM2
GO:0002886	Regulation of myeloid leukocyte mediated immunity	6	58	1.46	1.55e-05	9606.ENSP00000245907,9606.ENSP00000262629,9606.ENSP00000312367,9606.ENSP00000353259,9606.ENSP00000428924,9606.ENSP00000441691	C3,TYROBP,CD84,CD300A,LYN,ITGAM
GO:0051716	Cellular response to stimulus	45	6489	0.29	1.55e-05	9606.ENSP00000176763,9606.ENSP00000221847,9606.ENSP00000224337,9606.ENSP00000227752,9606.ENSP00000234313,9606.ENSP00000242480,9606.ENSP00000245907,9606.ENSP00000261623,9606.ENSP00000262629,9606.ENSP00000263341,9606.ENSP00000268389,9606.ENSP00000271324,9606.ENSP00000286301,9606.ENSP00000290573,9606.ENSP00000293373,9606.ENSP00000293778,9606.ENSP00000294507,9606.ENSP00000295256,9606.ENSP00000296140,…	STK10,EBI3,BLNK,IL10RA,PLEK,EGR2,C3,CYBA,TYROBP,IL1B,IGSF6,CD53,CSF1R,HK2,NCKAP1L,CXCL16,LAPTM5,HPGDS,CCR1,C3AR1,PTGER4,HAVCR2,TRIB1,HCLS1,P2RY13,ADAP2,CD86,CX3CR1,PIK3CG,RGS1,RGS10,TREM2,GPR183,SLC2A5,CYBB,HLA-DRA,SOCS6,LCP1,IFI30,ARHGAP25,DOCK8,HLA-DPB1,LYN,CASP1,ITGAM
GO:1903555	Regulation of tumor necrosis factor superfamily cytokine production	8	155	1.16	1.65e-05	9606.ENSP00000261623,9606.ENSP00000262629,9606.ENSP00000312002,9606.ENSP00000332049,9606.ENSP00000349359,9606.ENSP00000351059,9606.ENSP00000362205,9606.ENSP00000367851	CYBA,TYROBP,HAVCR2,CD86,SASH3,CX3CR1,TREM2,CYBB
GO:0030097	Hemopoiesis	13	570	0.8	1.73e-05	9606.ENSP00000224337,9606.ENSP00000234313,9606.ENSP00000262629,9606.ENSP00000286301,9606.ENSP00000293373,9606.ENSP00000302846,9606.ENSP00000320176,9606.ENSP00000331614,9606.ENSP00000333779,9606.ENSP00000362205,9606.ENSP00000365596,9606.ENSP00000399588,9606.ENSP00000428924	BLNK,PLEK,TYROBP,CSF1R,NCKAP1L,PTGER4,HCLS1,IKZF1,EVI2B,TREM2,GPR183,GAB3,LYN
GO:0002699	Positive regulation of immune effector process	9	223	1.05	1.87e-05	9606.ENSP00000245907,9606.ENSP00000262629,9606.ENSP00000263341,9606.ENSP00000312367,9606.ENSP00000332049,9606.ENSP00000349359,9606.ENSP00000353259,9606.ENSP00000428924,9606.ENSP00000441691	C3,TYROBP,IL1B,CD84,CD86,SASH3,CD300A,LYN,ITGAM
GO:0030888	Regulation of b cell proliferation	6	64	1.42	2.47e-05	9606.ENSP00000262629,9606.ENSP00000293373,9606.ENSP00000349359,9606.ENSP00000353259,9606.ENSP00000365596,9606.ENSP00000428924	TYROBP,NCKAP1L,SASH3,CD300A,GPR183,LYN
GO:0042129	Regulation of t cell proliferation	8	165	1.13	2.48e-05	9606.ENSP00000221847,9606.ENSP00000263341,9606.ENSP00000293373,9606.ENSP00000312002,9606.ENSP00000332049,9606.ENSP00000349359,9606.ENSP00000363869,9606.ENSP00000408146	EBI3,IL1B,NCKAP1L,HAVCR2,CD86,SASH3,VSIG4,HLA-DPB1
GO:1903706	Regulation of hemopoiesis	12	493	0.83	2.7e-05	9606.ENSP00000262629,9606.ENSP00000263341,9606.ENSP00000293373,9606.ENSP00000296140,9606.ENSP00000297029,9606.ENSP00000312150,9606.ENSP00000320176,9606.ENSP00000332049,9606.ENSP00000333779,9606.ENSP00000349359,9606.ENSP00000362205,9606.ENSP00000428924	TYROBP,IL1B,NCKAP1L,CCR1,SCIN,TRIB1,HCLS1,CD86,EVI2B,SASH3,TREM2,LYN
GO:0032496	Response to lipopolysaccharide	10	313	0.95	2.77e-05	9606.ENSP00000227752,9606.ENSP00000263341,9606.ENSP00000302846,9606.ENSP00000312002,9606.ENSP00000312150,9606.ENSP00000332049,9606.ENSP00000351059,9606.ENSP00000362205,9606.ENSP00000428924,9606.ENSP00000433138	IL10RA,IL1B,PTGER4,HAVCR2,TRIB1,CD86,CX3CR1,TREM2,LYN,CASP1
GO:0007166	Cell surface receptor signaling pathway	25	2325	0.48	2.97e-05	9606.ENSP00000221847,9606.ENSP00000224337,9606.ENSP00000227752,9606.ENSP00000234313,9606.ENSP00000245907,9606.ENSP00000261623,9606.ENSP00000262629,9606.ENSP00000263341,9606.ENSP00000268389,9606.ENSP00000286301,9606.ENSP00000293373,9606.ENSP00000296140,9606.ENSP00000302079,9606.ENSP00000320376,9606.ENSP00000332049,9606.ENSP00000351059,9606.ENSP00000367851,9606.ENSP00000378786,9606.ENSP00000381034,…	EBI3,BLNK,IL10RA,PLEK,C3,CYBA,TYROBP,IL1B,IGSF6,CSF1R,NCKAP1L,CCR1,C3AR1,P2RY13,CD86,CX3CR1,CYBB,HLA-DRA,SOCS6,LCP1,IFI30,HLA-DPB1,LYN,CASP1,ITGAM
GO:0009893	Positive regulation of metabolic process	33	3893	0.37	3.71e-05	9606.ENSP00000176763,9606.ENSP00000221847,9606.ENSP00000227266,9606.ENSP00000234313,9606.ENSP00000242480,9606.ENSP00000245907,9606.ENSP00000261623,9606.ENSP00000262629,9606.ENSP00000263341,9606.ENSP00000286301,9606.ENSP00000290573,9606.ENSP00000293373,9606.ENSP00000296140,9606.ENSP00000302079,9606.ENSP00000302846,9606.ENSP00000312002,9606.ENSP00000312029,9606.ENSP00000312150,9606.ENSP00000320176,…	STK10,EBI3,CTSC,PLEK,EGR2,C3,CYBA,TYROBP,IL1B,CSF1R,HK2,NCKAP1L,CCR1,C3AR1,PTGER4,HAVCR2,UCP2,TRIB1,HCLS1,IKZF1,CD86,SASH3,CX3CR1,PIK3CG,CD300A,TREM2,GPR183,CYBB,TMEM119,HLA-DPB1,LYN,CASP1,ITGAM
GO:0042221	Response to chemical	35	4333	0.35	3.97e-05	9606.ENSP00000221847,9606.ENSP00000227266,9606.ENSP00000227752,9606.ENSP00000242480,9606.ENSP00000261623,9606.ENSP00000263341,9606.ENSP00000286301,9606.ENSP00000290573,9606.ENSP00000293373,9606.ENSP00000293778,9606.ENSP00000294507,9606.ENSP00000296140,9606.ENSP00000302079,9606.ENSP00000302846,9606.ENSP00000312002,9606.ENSP00000312150,9606.ENSP00000320176,9606.ENSP00000320376,9606.ENSP00000332049,…	EBI3,CTSC,IL10RA,EGR2,CYBA,IL1B,CSF1R,HK2,NCKAP1L,CXCL16,LAPTM5,CCR1,C3AR1,PTGER4,HAVCR2,TRIB1,HCLS1,P2RY13,CD86,CX3CR1,PIK3CG,RGS10,TREM2,C1QA,GPR183,SLC2A5,CYBB,HLA-DRA,LCP1,IFI30,DOCK8,HLA-DPB1,LYN,CASP1,ITGAM
GO:0002695	Negative regulation of leukocyte activation	8	181	1.09	4.49e-05	9606.ENSP00000262629,9606.ENSP00000312002,9606.ENSP00000312367,9606.ENSP00000332049,9606.ENSP00000353259,9606.ENSP00000363869,9606.ENSP00000381034,9606.ENSP00000428924	TYROBP,HAVCR2,CD84,CD86,CD300A,VSIG4,SOCS6,LYN
GO:0002761	Regulation of myeloid leukocyte differentiation	7	121	1.21	4.49e-05	9606.ENSP00000262629,9606.ENSP00000296140,9606.ENSP00000312150,9606.ENSP00000320176,9606.ENSP00000333779,9606.ENSP00000362205,9606.ENSP00000428924	TYROBP,CCR1,TRIB1,HCLS1,EVI2B,TREM2,LYN
GO:0030334	Regulation of cell migration	15	865	0.69	4.6e-05	9606.ENSP00000176763,9606.ENSP00000263341,9606.ENSP00000286301,9606.ENSP00000293373,9606.ENSP00000293778,9606.ENSP00000296140,9606.ENSP00000302079,9606.ENSP00000302846,9606.ENSP00000312150,9606.ENSP00000351059,9606.ENSP00000353259,9606.ENSP00000362205,9606.ENSP00000365596,9606.ENSP00000394888,9606.ENSP00000428924	STK10,IL1B,CSF1R,NCKAP1L,CXCL16,CCR1,C3AR1,PTGER4,TRIB1,CX3CR1,CD300A,TREM2,GPR183,DOCK8,LYN
GO:0045597	Positive regulation of cell differentiation	16	993	0.65	4.6e-05	9606.ENSP00000242480,9606.ENSP00000262629,9606.ENSP00000263341,9606.ENSP00000271324,9606.ENSP00000293373,9606.ENSP00000296140,9606.ENSP00000297029,9606.ENSP00000312150,9606.ENSP00000320176,9606.ENSP00000332049,9606.ENSP00000333779,9606.ENSP00000349359,9606.ENSP00000351059,9606.ENSP00000362205,9606.ENSP00000376553,9606.ENSP00000428924	EGR2,TYROBP,IL1B,CD53,NCKAP1L,CCR1,SCIN,TRIB1,HCLS1,CD86,EVI2B,SASH3,CX3CR1,TREM2,TMEM119,LYN
GO:0045637	Regulation of myeloid cell differentiation	9	260	0.99	5.55e-05	9606.ENSP00000262629,9606.ENSP00000293373,9606.ENSP00000296140,9606.ENSP00000297029,9606.ENSP00000312150,9606.ENSP00000320176,9606.ENSP00000333779,9606.ENSP00000362205,9606.ENSP00000428924	TYROBP,NCKAP1L,CCR1,SCIN,TRIB1,HCLS1,EVI2B,TREM2,LYN
GO:0048522	Positive regulation of cellular process	40	5579	0.3	6.49e-05	9606.ENSP00000176763,9606.ENSP00000221847,9606.ENSP00000227266,9606.ENSP00000227752,9606.ENSP00000234313,9606.ENSP00000242480,9606.ENSP00000245907,9606.ENSP00000246551,9606.ENSP00000261623,9606.ENSP00000262629,9606.ENSP00000263341,9606.ENSP00000271324,9606.ENSP00000286301,9606.ENSP00000290573,9606.ENSP00000293373,9606.ENSP00000293778,9606.ENSP00000296140,9606.ENSP00000297029,9606.ENSP00000302079,…	STK10,EBI3,CTSC,IL10RA,PLEK,EGR2,C3,HCST,CYBA,TYROBP,IL1B,CD53,CSF1R,HK2,NCKAP1L,CXCL16,CCR1,SCIN,C3AR1,PTGER4,HAVCR2,TRIB1,HCLS1,IKZF1,CD86,EVI2B,SASH3,CX3CR1,PIK3CG,CD300A,TREM2,C1QA,GPR183,TMEM119,LCP1,DOCK8,HLA-DPB1,LYN,CASP1,ITGAM
GO:0060099	Regulation of phagocytosis, engulfment	4	15	1.87	6.49e-05	9606.ENSP00000245907,9606.ENSP00000293373,9606.ENSP00000353259,9606.ENSP00000362205	C3,NCKAP1L,CD300A,TREM2
GO:0050727	Regulation of inflammatory response	10	351	0.9	6.71e-05	9606.ENSP00000227266,9606.ENSP00000245907,9606.ENSP00000263341,9606.ENSP00000302846,9606.ENSP00000345243,9606.ENSP00000352121,9606.ENSP00000362205,9606.ENSP00000428924,9606.ENSP00000433138,9606.ENSP00000479664	CTSC,C3,IL1B,PTGER4,SIGLEC10,PIK3CG,TREM2,LYN,CASP1,AOAH
GO:0045937	Positive regulation of phosphate metabolic process	17	1164	0.61	6.81e-05	9606.ENSP00000176763,9606.ENSP00000234313,9606.ENSP00000245907,9606.ENSP00000263341,9606.ENSP00000286301,9606.ENSP00000293373,9606.ENSP00000296140,9606.ENSP00000312002,9606.ENSP00000320176,9606.ENSP00000332049,9606.ENSP00000351059,9606.ENSP00000352121,9606.ENSP00000353259,9606.ENSP00000362205,9606.ENSP00000365596,9606.ENSP00000376553,9606.ENSP00000428924	STK10,PLEK,C3,IL1B,CSF1R,NCKAP1L,CCR1,HAVCR2,HCLS1,CD86,CX3CR1,PIK3CG,CD300A,TREM2,GPR183,TMEM119,LYN
GO:0050672	Negative regulation of lymphocyte proliferation	6	80	1.32	6.87e-05	9606.ENSP00000262629,9606.ENSP00000312002,9606.ENSP00000332049,9606.ENSP00000353259,9606.ENSP00000363869,9606.ENSP00000428924	TYROBP,HAVCR2,CD86,CD300A,VSIG4,LYN
GO:0061900	Glial cell activation	5	41	1.53	6.87e-05	9606.ENSP00000262629,9606.ENSP00000263341,9606.ENSP00000362205,9606.ENSP00000363773,9606.ENSP00000441691	TYROBP,IL1B,TREM2,C1QA,ITGAM
GO:0031347	Regulation of defense response	13	674	0.73	8.5e-05	9606.ENSP00000227266,9606.ENSP00000245907,9606.ENSP00000261623,9606.ENSP00000263341,9606.ENSP00000302846,9606.ENSP00000312002,9606.ENSP00000345243,9606.ENSP00000352121,9606.ENSP00000362205,9606.ENSP00000363869,9606.ENSP00000428924,9606.ENSP00000433138,9606.ENSP00000479664	CTSC,C3,CYBA,IL1B,PTGER4,HAVCR2,SIGLEC10,PIK3CG,TREM2,VSIG4,LYN,CASP1,AOAH
GO:0042127	Regulation of cell population proliferation	20	1642	0.53	8.74e-05	9606.ENSP00000221847,9606.ENSP00000261623,9606.ENSP00000262629,9606.ENSP00000263341,9606.ENSP00000286301,9606.ENSP00000293373,9606.ENSP00000295256,9606.ENSP00000297029,9606.ENSP00000312002,9606.ENSP00000312150,9606.ENSP00000320176,9606.ENSP00000332049,9606.ENSP00000349359,9606.ENSP00000351059,9606.ENSP00000353259,9606.ENSP00000363869,9606.ENSP00000365596,9606.ENSP00000376553,9606.ENSP00000408146,…	EBI3,CYBA,TYROBP,IL1B,CSF1R,NCKAP1L,HPGDS,SCIN,HAVCR2,TRIB1,HCLS1,CD86,SASH3,CX3CR1,CD300A,VSIG4,GPR183,TMEM119,HLA-DPB1,LYN
GO:0019221	Cytokine-mediated signaling pathway	13	678	0.73	8.85e-05	9606.ENSP00000221847,9606.ENSP00000227752,9606.ENSP00000263341,9606.ENSP00000286301,9606.ENSP00000296140,9606.ENSP00000332049,9606.ENSP00000351059,9606.ENSP00000378786,9606.ENSP00000381581,9606.ENSP00000384886,9606.ENSP00000408146,9606.ENSP00000433138,9606.ENSP00000441691	EBI3,IL10RA,IL1B,CSF1R,CCR1,CD86,CX3CR1,HLA-DRA,LCP1,IFI30,HLA-DPB1,CASP1,ITGAM
GO:0050789	Regulation of biological process	60	11475	0.16	9.96e-05	9606.ENSP00000176763,9606.ENSP00000221847,9606.ENSP00000224337,9606.ENSP00000227266,9606.ENSP00000227752,9606.ENSP00000234313,9606.ENSP00000242480,9606.ENSP00000245907,9606.ENSP00000246551,9606.ENSP00000261623,9606.ENSP00000262629,9606.ENSP00000263341,9606.ENSP00000268389,9606.ENSP00000271324,9606.ENSP00000286301,9606.ENSP00000290573,9606.ENSP00000293373,9606.ENSP00000293778,9606.ENSP00000295256,…	STK10,EBI3,BLNK,CTSC,IL10RA,PLEK,EGR2,C3,HCST,CYBA,TYROBP,IL1B,IGSF6,CD53,CSF1R,HK2,NCKAP1L,CXCL16,HPGDS,CCR1,SCIN,C3AR1,PTGER4,HAVCR2,UCP2,TRIB1,CD84,C1QB,HCLS1,P2RY13,ADAP2,IKZF1,CD86,EVI2B,SIGLEC10,SASH3,CX3CR1,PIK3CG,CD300A,RGS1,RGS10,TREM2,C1QA,VSIG4,GPR183,KCTD12,CYBB,LHFPL2,TMEM119,HLA-DRA,SOCS6,LCP1,IFI30,ARHGAP25,DOCK8,HLA-DPB1,LYN,CASP1,ITGAM,AOAH
GO:0002687	Positive regulation of leukocyte migration	7	144	1.13	0.00011	9606.ENSP00000286301,9606.ENSP00000293373,9606.ENSP00000296140,9606.ENSP00000302079,9606.ENSP00000351059,9606.ENSP00000362205,9606.ENSP00000394888	CSF1R,NCKAP1L,CCR1,C3AR1,CX3CR1,TREM2,DOCK8
GO:0044093	Positive regulation of molecular function	21	1842	0.5	0.00012	9606.ENSP00000176763,9606.ENSP00000227266,9606.ENSP00000234313,9606.ENSP00000261623,9606.ENSP00000263341,9606.ENSP00000286301,9606.ENSP00000293373,9606.ENSP00000320176,9606.ENSP00000329468,9606.ENSP00000332049,9606.ENSP00000351059,9606.ENSP00000352121,9606.ENSP00000353259,9606.ENSP00000356429,9606.ENSP00000358099,9606.ENSP00000362205,9606.ENSP00000386911,9606.ENSP00000394888,9606.ENSP00000428924,…	STK10,CTSC,PLEK,CYBA,IL1B,CSF1R,NCKAP1L,HCLS1,ADAP2,CD86,CX3CR1,PIK3CG,CD300A,RGS1,RGS10,TREM2,ARHGAP25,DOCK8,LYN,CASP1,ITGAM
GO:1903557	Positive regulation of tumor necrosis factor superfamily cytokine production	6	90	1.27	0.00012	9606.ENSP00000261623,9606.ENSP00000262629,9606.ENSP00000312002,9606.ENSP00000332049,9606.ENSP00000349359,9606.ENSP00000367851	CYBA,TYROBP,HAVCR2,CD86,SASH3,CYBB
GO:0002253	Activation of immune response	10	385	0.86	0.00013	9606.ENSP00000224337,9606.ENSP00000245907,9606.ENSP00000293373,9606.ENSP00000302079,9606.ENSP00000313967,9606.ENSP00000363773,9606.ENSP00000363869,9606.ENSP00000378786,9606.ENSP00000408146,9606.ENSP00000428924	BLNK,C3,NCKAP1L,C3AR1,C1QB,C1QA,VSIG4,HLA-DRA,HLA-DPB1,LYN
GO:0032879	Regulation of localization	26	2740	0.42	0.00013	9606.ENSP00000176763,9606.ENSP00000245907,9606.ENSP00000261623,9606.ENSP00000262629,9606.ENSP00000263341,9606.ENSP00000286301,9606.ENSP00000290573,9606.ENSP00000293373,9606.ENSP00000293778,9606.ENSP00000296140,9606.ENSP00000297029,9606.ENSP00000302079,9606.ENSP00000302846,9606.ENSP00000312150,9606.ENSP00000312367,9606.ENSP00000320176,9606.ENSP00000351059,9606.ENSP00000352121,9606.ENSP00000353259,…	STK10,C3,CYBA,TYROBP,IL1B,CSF1R,HK2,NCKAP1L,CXCL16,CCR1,SCIN,C3AR1,PTGER4,TRIB1,CD84,HCLS1,CX3CR1,PIK3CG,CD300A,TREM2,GPR183,CYBB,LCP1,DOCK8,LYN,ITGAM
GO:0050764	Regulation of phagocytosis	6	92	1.26	0.00013	9606.ENSP00000245907,9606.ENSP00000261623,9606.ENSP00000263341,9606.ENSP00000293373,9606.ENSP00000353259,9606.ENSP00000362205	C3,CYBA,IL1B,NCKAP1L,CD300A,TREM2
GO:0051241	Negative regulation of multicellular organismal process	17	1231	0.59	0.00013	9606.ENSP00000227266,9606.ENSP00000261623,9606.ENSP00000262629,9606.ENSP00000263341,9606.ENSP00000293373,9606.ENSP00000295256,9606.ENSP00000296140,9606.ENSP00000302846,9606.ENSP00000312002,9606.ENSP00000312150,9606.ENSP00000312367,9606.ENSP00000351059,9606.ENSP00000352121,9606.ENSP00000362205,9606.ENSP00000363869,9606.ENSP00000376553,9606.ENSP00000428924	CTSC,CYBA,TYROBP,IL1B,NCKAP1L,HPGDS,CCR1,PTGER4,HAVCR2,TRIB1,CD84,CX3CR1,PIK3CG,TREM2,VSIG4,TMEM119,LYN
GO:0030155	Regulation of cell adhesion	13	712	0.71	0.00014	9606.ENSP00000221847,9606.ENSP00000263341,9606.ENSP00000293373,9606.ENSP00000312002,9606.ENSP00000332049,9606.ENSP00000349359,9606.ENSP00000352121,9606.ENSP00000353259,9606.ENSP00000363869,9606.ENSP00000381034,9606.ENSP00000394888,9606.ENSP00000408146,9606.ENSP00000428924	EBI3,IL1B,NCKAP1L,HAVCR2,CD86,SASH3,PIK3CG,CD300A,VSIG4,SOCS6,DOCK8,HLA-DPB1,LYN
GO:0110089	Regulation of hippocampal neuron apoptotic process	3	4	2.32	0.00014	9606.ENSP00000262629,9606.ENSP00000351059,9606.ENSP00000441691	TYROBP,CX3CR1,ITGAM
GO:0032680	Regulation of tumor necrosis factor production	7	152	1.11	0.00015	9606.ENSP00000261623,9606.ENSP00000262629,9606.ENSP00000312002,9606.ENSP00000349359,9606.ENSP00000351059,9606.ENSP00000362205,9606.ENSP00000367851	CYBA,TYROBP,HAVCR2,SASH3,CX3CR1,TREM2,CYBB
GO:0051250	Negative regulation of lymphocyte activation	7	152	1.11	0.00015	9606.ENSP00000262629,9606.ENSP00000312002,9606.ENSP00000332049,9606.ENSP00000353259,9606.ENSP00000363869,9606.ENSP00000381034,9606.ENSP00000428924	TYROBP,HAVCR2,CD86,CD300A,VSIG4,SOCS6,LYN
GO:0042116	Macrophage activation	5	53	1.42	0.00018	9606.ENSP00000262629,9606.ENSP00000312002,9606.ENSP00000362205,9606.ENSP00000363773,9606.ENSP00000441691	TYROBP,HAVCR2,TREM2,C1QA,ITGAM
GO:2000026	Regulation of multicellular organismal development	22	2096	0.47	0.00022	9606.ENSP00000227266,9606.ENSP00000242480,9606.ENSP00000245907,9606.ENSP00000262629,9606.ENSP00000263341,9606.ENSP00000290573,9606.ENSP00000293373,9606.ENSP00000296140,9606.ENSP00000297029,9606.ENSP00000302079,9606.ENSP00000312002,9606.ENSP00000312150,9606.ENSP00000320176,9606.ENSP00000332049,9606.ENSP00000333779,9606.ENSP00000349359,9606.ENSP00000351059,9606.ENSP00000362205,9606.ENSP00000365596,…	CTSC,EGR2,C3,TYROBP,IL1B,HK2,NCKAP1L,CCR1,SCIN,C3AR1,HAVCR2,TRIB1,HCLS1,CD86,EVI2B,SASH3,CX3CR1,TREM2,GPR183,CYBB,TMEM119,LYN
GO:0032663	Regulation of interleukin-2 production	5	56	1.4	0.00023	9606.ENSP00000263341,9606.ENSP00000312002,9606.ENSP00000332049,9606.ENSP00000349359,9606.ENSP00000363869	IL1B,HAVCR2,CD86,SASH3,VSIG4
GO:0009617	Response to bacterium	12	634	0.72	0.00024	9606.ENSP00000227752,9606.ENSP00000245907,9606.ENSP00000263341,9606.ENSP00000302846,9606.ENSP00000312002,9606.ENSP00000312150,9606.ENSP00000332049,9606.ENSP00000351059,9606.ENSP00000356429,9606.ENSP00000362205,9606.ENSP00000428924,9606.ENSP00000433138	IL10RA,C3,IL1B,PTGER4,HAVCR2,TRIB1,CD86,CX3CR1,RGS1,TREM2,LYN,CASP1
GO:0001934	Positive regulation of protein phosphorylation	15	1019	0.61	0.00025	9606.ENSP00000176763,9606.ENSP00000245907,9606.ENSP00000263341,9606.ENSP00000286301,9606.ENSP00000293373,9606.ENSP00000296140,9606.ENSP00000312002,9606.ENSP00000320176,9606.ENSP00000332049,9606.ENSP00000351059,9606.ENSP00000352121,9606.ENSP00000362205,9606.ENSP00000365596,9606.ENSP00000376553,9606.ENSP00000428924	STK10,C3,IL1B,CSF1R,NCKAP1L,CCR1,HAVCR2,HCLS1,CD86,CX3CR1,PIK3CG,TREM2,GPR183,TMEM119,LYN
GO:0036336	Dendritic cell migration	4	24	1.67	0.00025	9606.ENSP00000296140,9606.ENSP00000352121,9606.ENSP00000365596,9606.ENSP00000394888	CCR1,PIK3CG,GPR183,DOCK8
GO:0032270	Positive regulation of cellular protein metabolic process	19	1635	0.51	0.0003	9606.ENSP00000176763,9606.ENSP00000227266,9606.ENSP00000245907,9606.ENSP00000263341,9606.ENSP00000286301,9606.ENSP00000293373,9606.ENSP00000296140,9606.ENSP00000312002,9606.ENSP00000312150,9606.ENSP00000320176,9606.ENSP00000332049,9606.ENSP00000351059,9606.ENSP00000352121,9606.ENSP00000353259,9606.ENSP00000362205,9606.ENSP00000365596,9606.ENSP00000376553,9606.ENSP00000428924,9606.ENSP00000433138	STK10,CTSC,C3,IL1B,CSF1R,NCKAP1L,CCR1,HAVCR2,TRIB1,HCLS1,CD86,CX3CR1,PIK3CG,CD300A,TREM2,GPR183,TMEM119,LYN,CASP1
GO:0002521	Leukocyte differentiation	9	338	0.87	0.00033	9606.ENSP00000224337,9606.ENSP00000262629,9606.ENSP00000286301,9606.ENSP00000302846,9606.ENSP00000331614,9606.ENSP00000362205,9606.ENSP00000365596,9606.ENSP00000399588,9606.ENSP00000428924	BLNK,TYROBP,CSF1R,PTGER4,IKZF1,TREM2,GPR183,GAB3,LYN
GO:0043085	Positive regulation of catalytic activity	18	1489	0.53	0.00033	9606.ENSP00000176763,9606.ENSP00000227266,9606.ENSP00000234313,9606.ENSP00000261623,9606.ENSP00000263341,9606.ENSP00000286301,9606.ENSP00000293373,9606.ENSP00000329468,9606.ENSP00000332049,9606.ENSP00000352121,9606.ENSP00000353259,9606.ENSP00000356429,9606.ENSP00000358099,9606.ENSP00000386911,9606.ENSP00000394888,9606.ENSP00000428924,9606.ENSP00000433138,9606.ENSP00000441691	STK10,CTSC,PLEK,CYBA,IL1B,CSF1R,NCKAP1L,ADAP2,CD86,PIK3CG,CD300A,RGS1,RGS10,ARHGAP25,DOCK8,LYN,CASP1,ITGAM
GO:0008284	Positive regulation of cell population proliferation	14	919	0.63	0.00037	9606.ENSP00000221847,9606.ENSP00000261623,9606.ENSP00000263341,9606.ENSP00000286301,9606.ENSP00000293373,9606.ENSP00000312002,9606.ENSP00000320176,9606.ENSP00000332049,9606.ENSP00000349359,9606.ENSP00000351059,9606.ENSP00000365596,9606.ENSP00000376553,9606.ENSP00000408146,9606.ENSP00000428924	EBI3,CYBA,IL1B,CSF1R,NCKAP1L,HAVCR2,HCLS1,CD86,SASH3,CX3CR1,GPR183,TMEM119,HLA-DPB1,LYN
GO:1905523	Positive regulation of macrophage migration	4	27	1.62	0.00037	9606.ENSP00000286301,9606.ENSP00000302079,9606.ENSP00000351059,9606.ENSP00000362205	CSF1R,C3AR1,CX3CR1,TREM2
GO:0002683	Negative regulation of immune system process	10	450	0.79	0.00043	9606.ENSP00000262629,9606.ENSP00000302846,9606.ENSP00000312002,9606.ENSP00000312150,9606.ENSP00000312367,9606.ENSP00000332049,9606.ENSP00000353259,9606.ENSP00000363869,9606.ENSP00000381034,9606.ENSP00000428924	TYROBP,PTGER4,HAVCR2,TRIB1,CD84,CD86,CD300A,VSIG4,SOCS6,LYN
GO:0050766	Positive regulation of phagocytosis	5	66	1.33	0.00046	9606.ENSP00000245907,9606.ENSP00000261623,9606.ENSP00000263341,9606.ENSP00000293373,9606.ENSP00000362205	C3,CYBA,IL1B,NCKAP1L,TREM2
GO:0014013	Regulation of gliogenesis	6	119	1.15	0.00047	9606.ENSP00000242480,9606.ENSP00000263341,9606.ENSP00000351059,9606.ENSP00000362205,9606.ENSP00000365596,9606.ENSP00000428924	EGR2,IL1B,CX3CR1,TREM2,GPR183,LYN
GO:0010604	Positive regulation of macromolecule metabolic process	29	3600	0.35	0.00057	9606.ENSP00000176763,9606.ENSP00000221847,9606.ENSP00000227266,9606.ENSP00000242480,9606.ENSP00000245907,9606.ENSP00000261623,9606.ENSP00000262629,9606.ENSP00000263341,9606.ENSP00000286301,9606.ENSP00000293373,9606.ENSP00000296140,9606.ENSP00000302079,9606.ENSP00000302846,9606.ENSP00000312002,9606.ENSP00000312150,9606.ENSP00000320176,9606.ENSP00000331614,9606.ENSP00000332049,9606.ENSP00000349359,…	STK10,EBI3,CTSC,EGR2,C3,CYBA,TYROBP,IL1B,CSF1R,NCKAP1L,CCR1,C3AR1,PTGER4,HAVCR2,TRIB1,HCLS1,IKZF1,CD86,SASH3,CX3CR1,PIK3CG,CD300A,TREM2,GPR183,CYBB,TMEM119,HLA-DPB1,LYN,CASP1
GO:0030854	Positive regulation of granulocyte differentiation	3	8	2.02	0.00057	9606.ENSP00000312150,9606.ENSP00000320176,9606.ENSP00000333779	TRIB1,HCLS1,EVI2B
GO:0032729	Positive regulation of interferon-gamma production	5	70	1.3	0.00057	9606.ENSP00000221847,9606.ENSP00000263341,9606.ENSP00000312002,9606.ENSP00000349359,9606.ENSP00000408146	EBI3,IL1B,HAVCR2,SASH3,HLA-DPB1
GO:0098883	Synapse pruning	3	8	2.02	0.00057	9606.ENSP00000313967,9606.ENSP00000351059,9606.ENSP00000363773	C1QB,CX3CR1,C1QA
GO:0006959	Humoral immune response	8	275	0.91	0.00059	9606.ENSP00000221847,9606.ENSP00000224337,9606.ENSP00000245907,9606.ENSP00000313967,9606.ENSP00000362205,9606.ENSP00000363773,9606.ENSP00000363869,9606.ENSP00000365596	EBI3,BLNK,C3,C1QB,TREM2,C1QA,VSIG4,GPR183
GO:0031349	Positive regulation of defense response	9	367	0.84	0.00059	9606.ENSP00000227266,9606.ENSP00000245907,9606.ENSP00000261623,9606.ENSP00000263341,9606.ENSP00000302846,9606.ENSP00000312002,9606.ENSP00000352121,9606.ENSP00000362205,9606.ENSP00000428924	CTSC,C3,CYBA,IL1B,PTGER4,HAVCR2,PIK3CG,TREM2,LYN
GO:0031401	Positive regulation of protein modification process	16	1252	0.55	0.00059	9606.ENSP00000176763,9606.ENSP00000245907,9606.ENSP00000263341,9606.ENSP00000286301,9606.ENSP00000293373,9606.ENSP00000296140,9606.ENSP00000312002,9606.ENSP00000320176,9606.ENSP00000332049,9606.ENSP00000351059,9606.ENSP00000352121,9606.ENSP00000353259,9606.ENSP00000362205,9606.ENSP00000365596,9606.ENSP00000376553,9606.ENSP00000428924	STK10,C3,IL1B,CSF1R,NCKAP1L,CCR1,HAVCR2,HCLS1,CD86,CX3CR1,PIK3CG,CD300A,TREM2,GPR183,TMEM119,LYN
GO:0071219	Cellular response to molecule of bacterial origin	7	195	1	0.0006	9606.ENSP00000263341,9606.ENSP00000312002,9606.ENSP00000332049,9606.ENSP00000351059,9606.ENSP00000362205,9606.ENSP00000428924,9606.ENSP00000433138	IL1B,HAVCR2,CD86,CX3CR1,TREM2,LYN,CASP1
GO:0001774	Microglial cell activation	4	32	1.54	0.00063	9606.ENSP00000262629,9606.ENSP00000362205,9606.ENSP00000363773,9606.ENSP00000441691	TYROBP,TREM2,C1QA,ITGAM
GO:0014015	Positive regulation of gliogenesis	5	72	1.29	0.00063	9606.ENSP00000242480,9606.ENSP00000263341,9606.ENSP00000351059,9606.ENSP00000362205,9606.ENSP00000428924	EGR2,IL1B,CX3CR1,TREM2,LYN
GO:0001818	Negative regulation of cytokine production	8	280	0.9	0.00064	9606.ENSP00000262629,9606.ENSP00000293373,9606.ENSP00000302846,9606.ENSP00000312002,9606.ENSP00000312367,9606.ENSP00000351059,9606.ENSP00000362205,9606.ENSP00000363869	TYROBP,NCKAP1L,PTGER4,HAVCR2,CD84,CX3CR1,TREM2,VSIG4
GO:0050793	Regulation of developmental process	24	2648	0.4	0.00069	9606.ENSP00000227266,9606.ENSP00000242480,9606.ENSP00000245907,9606.ENSP00000262629,9606.ENSP00000263341,9606.ENSP00000271324,9606.ENSP00000286301,9606.ENSP00000290573,9606.ENSP00000293373,9606.ENSP00000296140,9606.ENSP00000297029,9606.ENSP00000302079,9606.ENSP00000312002,9606.ENSP00000312150,9606.ENSP00000320176,9606.ENSP00000332049,9606.ENSP00000333779,9606.ENSP00000349359,9606.ENSP00000351059,…	CTSC,EGR2,C3,TYROBP,IL1B,CD53,CSF1R,HK2,NCKAP1L,CCR1,SCIN,C3AR1,HAVCR2,TRIB1,HCLS1,CD86,EVI2B,SASH3,CX3CR1,TREM2,GPR183,CYBB,TMEM119,LYN
GO:0060326	Cell chemotaxis	7	204	0.98	0.00076	9606.ENSP00000263341,9606.ENSP00000293373,9606.ENSP00000293778,9606.ENSP00000296140,9606.ENSP00000351059,9606.ENSP00000352121,9606.ENSP00000365596	IL1B,NCKAP1L,CXCL16,CCR1,CX3CR1,PIK3CG,GPR183
GO:0046649	Lymphocyte activation	9	390	0.81	0.00088	9606.ENSP00000221847,9606.ENSP00000224337,9606.ENSP00000302846,9606.ENSP00000331614,9606.ENSP00000332049,9606.ENSP00000352121,9606.ENSP00000365596,9606.ENSP00000381581,9606.ENSP00000394888	EBI3,BLNK,PTGER4,IKZF1,CD86,PIK3CG,GPR183,LCP1,DOCK8
GO:0001932	Regulation of protein phosphorylation	17	1459	0.51	0.0009	9606.ENSP00000176763,9606.ENSP00000245907,9606.ENSP00000263341,9606.ENSP00000286301,9606.ENSP00000293373,9606.ENSP00000296140,9606.ENSP00000312002,9606.ENSP00000312150,9606.ENSP00000320176,9606.ENSP00000332049,9606.ENSP00000351059,9606.ENSP00000352121,9606.ENSP00000353259,9606.ENSP00000362205,9606.ENSP00000365596,9606.ENSP00000376553,9606.ENSP00000428924	STK10,C3,IL1B,CSF1R,NCKAP1L,CCR1,HAVCR2,TRIB1,HCLS1,CD86,CX3CR1,PIK3CG,CD300A,TREM2,GPR183,TMEM119,LYN
GO:0042325	Regulation of phosphorylation	18	1626	0.49	0.00094	9606.ENSP00000176763,9606.ENSP00000245907,9606.ENSP00000263341,9606.ENSP00000286301,9606.ENSP00000293373,9606.ENSP00000296140,9606.ENSP00000312002,9606.ENSP00000312150,9606.ENSP00000320176,9606.ENSP00000332049,9606.ENSP00000351059,9606.ENSP00000352121,9606.ENSP00000353259,9606.ENSP00000362205,9606.ENSP00000365596,9606.ENSP00000376553,9606.ENSP00000381034,9606.ENSP00000428924	STK10,C3,IL1B,CSF1R,NCKAP1L,CCR1,HAVCR2,TRIB1,HCLS1,CD86,CX3CR1,PIK3CG,CD300A,TREM2,GPR183,TMEM119,SOCS6,LYN
GO:0010646	Regulation of cell communication	28	3514	0.35	0.001	9606.ENSP00000227266,9606.ENSP00000227752,9606.ENSP00000234313,9606.ENSP00000242480,9606.ENSP00000245907,9606.ENSP00000246551,9606.ENSP00000261623,9606.ENSP00000262629,9606.ENSP00000263341,9606.ENSP00000286301,9606.ENSP00000296140,9606.ENSP00000302846,9606.ENSP00000312002,9606.ENSP00000312150,9606.ENSP00000320176,9606.ENSP00000332049,9606.ENSP00000351059,9606.ENSP00000352121,9606.ENSP00000353259,…	CTSC,IL10RA,PLEK,EGR2,C3,HCST,CYBA,TYROBP,IL1B,CSF1R,CCR1,PTGER4,HAVCR2,TRIB1,HCLS1,CD86,CX3CR1,PIK3CG,CD300A,RGS1,RGS10,TREM2,GPR183,KCTD12,SOCS6,ARHGAP25,LYN,CASP1
GO:0019220	Regulation of phosphate metabolic process	19	1816	0.47	0.0011	9606.ENSP00000176763,9606.ENSP00000234313,9606.ENSP00000245907,9606.ENSP00000263341,9606.ENSP00000286301,9606.ENSP00000293373,9606.ENSP00000296140,9606.ENSP00000312002,9606.ENSP00000312150,9606.ENSP00000320176,9606.ENSP00000332049,9606.ENSP00000351059,9606.ENSP00000352121,9606.ENSP00000353259,9606.ENSP00000362205,9606.ENSP00000365596,9606.ENSP00000376553,9606.ENSP00000381034,9606.ENSP00000428924	STK10,PLEK,C3,IL1B,CSF1R,NCKAP1L,CCR1,HAVCR2,TRIB1,HCLS1,CD86,CX3CR1,PIK3CG,CD300A,TREM2,GPR183,TMEM119,SOCS6,LYN
GO:0030595	Leukocyte chemotaxis	6	142	1.07	0.0011	9606.ENSP00000263341,9606.ENSP00000293373,9606.ENSP00000293778,9606.ENSP00000296140,9606.ENSP00000352121,9606.ENSP00000365596	IL1B,NCKAP1L,CXCL16,CCR1,PIK3CG,GPR183
GO:0032675	Regulation of interleukin-6 production	6	142	1.07	0.0011	9606.ENSP00000261623,9606.ENSP00000262629,9606.ENSP00000263341,9606.ENSP00000293373,9606.ENSP00000312002,9606.ENSP00000362205	CYBA,TYROBP,IL1B,NCKAP1L,HAVCR2,TREM2
GO:0050729	Positive regulation of inflammatory response	6	144	1.07	0.0011	9606.ENSP00000227266,9606.ENSP00000245907,9606.ENSP00000263341,9606.ENSP00000302846,9606.ENSP00000352121,9606.ENSP00000362205	CTSC,C3,IL1B,PTGER4,PIK3CG,TREM2
GO:0009987	Cellular process	67	15024	0.1	0.0012	9606.ENSP00000176763,9606.ENSP00000205636,9606.ENSP00000221847,9606.ENSP00000224337,9606.ENSP00000227266,9606.ENSP00000227752,9606.ENSP00000234313,9606.ENSP00000242480,9606.ENSP00000245907,9606.ENSP00000246551,9606.ENSP00000261623,9606.ENSP00000262629,9606.ENSP00000263341,9606.ENSP00000268389,9606.ENSP00000271324,9606.ENSP00000286301,9606.ENSP00000289575,9606.ENSP00000290573,9606.ENSP00000293373,…	STK10,CMTM6,EBI3,BLNK,CTSC,IL10RA,PLEK,EGR2,C3,HCST,CYBA,TYROBP,IL1B,IGSF6,CD53,CSF1R,SLCO2B1,HK2,NCKAP1L,CXCL16,LAPTM5,HPGDS,CCR1,SCIN,C3AR1,PTGER4,HAVCR2,UCP2,TRIB1,CD84,C1QB,HCLS1,P2RY13,ADAP2,IKZF1,CD86,EVI2B,SIGLEC10,CX3CR1,PIK3CG,CD300A,RGS1,RGS10,TREM2,C1QA,GPR183,SLC2A5,KCTD12,CYBB,CXorf21,LHFPL2,TMEM119,HLA-DRA,SOCS6,LCP1,IFI30,ARHGAP25,DHRS9,TBXAS1,DOCK8,GAB3,HLA-DPB1,LYN,CASP1,ITGAM,SL…
GO:0023051	Regulation of signaling	28	3553	0.34	0.0012	9606.ENSP00000227266,9606.ENSP00000227752,9606.ENSP00000234313,9606.ENSP00000242480,9606.ENSP00000245907,9606.ENSP00000246551,9606.ENSP00000261623,9606.ENSP00000262629,9606.ENSP00000263341,9606.ENSP00000286301,9606.ENSP00000296140,9606.ENSP00000302846,9606.ENSP00000312002,9606.ENSP00000312150,9606.ENSP00000320176,9606.ENSP00000332049,9606.ENSP00000351059,9606.ENSP00000352121,9606.ENSP00000353259,…	CTSC,IL10RA,PLEK,EGR2,C3,HCST,CYBA,TYROBP,IL1B,CSF1R,CCR1,PTGER4,HAVCR2,TRIB1,HCLS1,CD86,CX3CR1,PIK3CG,CD300A,RGS1,RGS10,TREM2,GPR183,KCTD12,SOCS6,ARHGAP25,LYN,CASP1
GO:0050920	Regulation of chemotaxis	7	223	0.94	0.0012	9606.ENSP00000286301,9606.ENSP00000293373,9606.ENSP00000296140,9606.ENSP00000302079,9606.ENSP00000362205,9606.ENSP00000365596,9606.ENSP00000428924	CSF1R,NCKAP1L,CCR1,C3AR1,TREM2,GPR183,LYN
GO:0030335	Positive regulation of cell migration	10	522	0.73	0.0013	9606.ENSP00000263341,9606.ENSP00000286301,9606.ENSP00000293373,9606.ENSP00000293778,9606.ENSP00000296140,9606.ENSP00000302079,9606.ENSP00000351059,9606.ENSP00000362205,9606.ENSP00000394888,9606.ENSP00000428924	IL1B,CSF1R,NCKAP1L,CXCL16,CCR1,C3AR1,CX3CR1,TREM2,DOCK8,LYN
GO:0050790	Regulation of catalytic activity	22	2386	0.41	0.0013	9606.ENSP00000176763,9606.ENSP00000227266,9606.ENSP00000234313,9606.ENSP00000245907,9606.ENSP00000261623,9606.ENSP00000263341,9606.ENSP00000286301,9606.ENSP00000293373,9606.ENSP00000312150,9606.ENSP00000320376,9606.ENSP00000329468,9606.ENSP00000332049,9606.ENSP00000352121,9606.ENSP00000353259,9606.ENSP00000356429,9606.ENSP00000358099,9606.ENSP00000381034,9606.ENSP00000386911,9606.ENSP00000394888,…	STK10,CTSC,PLEK,C3,CYBA,IL1B,CSF1R,NCKAP1L,TRIB1,P2RY13,ADAP2,CD86,PIK3CG,CD300A,RGS1,RGS10,SOCS6,ARHGAP25,DOCK8,LYN,CASP1,ITGAM
GO:0051345	Positive regulation of hydrolase activity	12	772	0.64	0.0013	9606.ENSP00000227266,9606.ENSP00000234313,9606.ENSP00000293373,9606.ENSP00000329468,9606.ENSP00000332049,9606.ENSP00000353259,9606.ENSP00000356429,9606.ENSP00000358099,9606.ENSP00000386911,9606.ENSP00000394888,9606.ENSP00000428924,9606.ENSP00000433138	CTSC,PLEK,NCKAP1L,ADAP2,CD86,CD300A,RGS1,RGS10,ARHGAP25,DOCK8,LYN,CASP1
GO:0032760	Positive regulation of tumor necrosis factor production	5	88	1.2	0.0014	9606.ENSP00000261623,9606.ENSP00000262629,9606.ENSP00000312002,9606.ENSP00000349359,9606.ENSP00000367851	CYBA,TYROBP,HAVCR2,SASH3,CYBB
GO:0048519	Negative regulation of biological process	36	5389	0.27	0.0014	9606.ENSP00000227266,9606.ENSP00000227752,9606.ENSP00000234313,9606.ENSP00000245907,9606.ENSP00000261623,9606.ENSP00000262629,9606.ENSP00000263341,9606.ENSP00000286301,9606.ENSP00000290573,9606.ENSP00000293373,9606.ENSP00000295256,9606.ENSP00000296140,9606.ENSP00000297029,9606.ENSP00000302846,9606.ENSP00000312002,9606.ENSP00000312150,9606.ENSP00000312367,9606.ENSP00000320176,9606.ENSP00000331614,…	CTSC,IL10RA,PLEK,C3,CYBA,TYROBP,IL1B,CSF1R,HK2,NCKAP1L,HPGDS,CCR1,SCIN,PTGER4,HAVCR2,TRIB1,CD84,HCLS1,IKZF1,CD86,EVI2B,SIGLEC10,CX3CR1,PIK3CG,CD300A,RGS1,RGS10,TREM2,VSIG4,TMEM119,SOCS6,ARHGAP25,DOCK8,LYN,ITGAM,AOAH
GO:0030316	Osteoclast differentiation	4	42	1.43	0.0015	9606.ENSP00000262629,9606.ENSP00000286301,9606.ENSP00000362205,9606.ENSP00000365596	TYROBP,CSF1R,TREM2,GPR183
GO:0065008	Regulation of biological quality	30	4042	0.32	0.0015	9606.ENSP00000205636,9606.ENSP00000227752,9606.ENSP00000234313,9606.ENSP00000242480,9606.ENSP00000245907,9606.ENSP00000261623,9606.ENSP00000262629,9606.ENSP00000263341,9606.ENSP00000286301,9606.ENSP00000290573,9606.ENSP00000293373,9606.ENSP00000296140,9606.ENSP00000297029,9606.ENSP00000302079,9606.ENSP00000302846,9606.ENSP00000312029,9606.ENSP00000320176,9606.ENSP00000331614,9606.ENSP00000349359,…	CMTM6,IL10RA,PLEK,EGR2,C3,CYBA,TYROBP,IL1B,CSF1R,HK2,NCKAP1L,CCR1,SCIN,C3AR1,PTGER4,UCP2,HCLS1,IKZF1,SASH3,CX3CR1,PIK3CG,TREM2,GPR183,SLC2A5,CYBB,CXorf21,TMEM119,DHRS9,DOCK8,LYN
GO:0060100	Positive regulation of phagocytosis, engulfment	3	13	1.81	0.0016	9606.ENSP00000245907,9606.ENSP00000293373,9606.ENSP00000362205	C3,NCKAP1L,TREM2
GO:0006935	Chemotaxis	10	545	0.71	0.0017	9606.ENSP00000242480,9606.ENSP00000263341,9606.ENSP00000286301,9606.ENSP00000293373,9606.ENSP00000293778,9606.ENSP00000296140,9606.ENSP00000302079,9606.ENSP00000351059,9606.ENSP00000352121,9606.ENSP00000365596	EGR2,IL1B,CSF1R,NCKAP1L,CXCL16,CCR1,C3AR1,CX3CR1,PIK3CG,GPR183
GO:0097242	Amyloid-beta clearance	3	14	1.78	0.0018	9606.ENSP00000245907,9606.ENSP00000362205,9606.ENSP00000441691	C3,TREM2,ITGAM
GO:0046634	Regulation of alpha-beta t cell activation	5	96	1.16	0.0019	9606.ENSP00000221847,9606.ENSP00000293373,9606.ENSP00000332049,9606.ENSP00000349359,9606.ENSP00000353259	EBI3,NCKAP1L,CD86,SASH3,CD300A
GO:0070661	Leukocyte proliferation	5	95	1.17	0.0019	9606.ENSP00000221847,9606.ENSP00000286301,9606.ENSP00000352121,9606.ENSP00000362205,9606.ENSP00000394888	EBI3,CSF1R,PIK3CG,TREM2,DOCK8
GO:0040011	Locomotion	15	1251	0.53	0.002	9606.ENSP00000242480,9606.ENSP00000263341,9606.ENSP00000286301,9606.ENSP00000293373,9606.ENSP00000293778,9606.ENSP00000296140,9606.ENSP00000302079,9606.ENSP00000312367,9606.ENSP00000351059,9606.ENSP00000352121,9606.ENSP00000365596,9606.ENSP00000381581,9606.ENSP00000394888,9606.ENSP00000428924,9606.ENSP00000441691	EGR2,IL1B,CSF1R,NCKAP1L,CXCL16,CCR1,C3AR1,CD84,CX3CR1,PIK3CG,GPR183,LCP1,DOCK8,LYN,ITGAM
GO:0002281	Macrophage activation involved in immune response	3	15	1.75	0.0021	9606.ENSP00000262629,9606.ENSP00000312002,9606.ENSP00000362205	TYROBP,HAVCR2,TREM2
GO:0010818	T cell chemotaxis	3	15	1.75	0.0021	9606.ENSP00000293778,9606.ENSP00000352121,9606.ENSP00000365596	CXCL16,PIK3CG,GPR183
GO:0043300	Regulation of leukocyte degranulation	4	47	1.38	0.0021	9606.ENSP00000312367,9606.ENSP00000353259,9606.ENSP00000428924,9606.ENSP00000441691	CD84,CD300A,LYN,ITGAM
GO:0032652	Regulation of interleukin-1 production	5	99	1.15	0.0022	9606.ENSP00000262629,9606.ENSP00000312002,9606.ENSP00000351059,9606.ENSP00000362205,9606.ENSP00000433138	TYROBP,HAVCR2,CX3CR1,TREM2,CASP1
GO:0008285	Negative regulation of cell population proliferation	11	696	0.65	0.0023	9606.ENSP00000262629,9606.ENSP00000263341,9606.ENSP00000286301,9606.ENSP00000295256,9606.ENSP00000297029,9606.ENSP00000312002,9606.ENSP00000312150,9606.ENSP00000332049,9606.ENSP00000353259,9606.ENSP00000363869,9606.ENSP00000428924	TYROBP,IL1B,CSF1R,HPGDS,SCIN,HAVCR2,TRIB1,CD86,CD300A,VSIG4,LYN
GO:0045766	Positive regulation of angiogenesis	6	169	1	0.0023	9606.ENSP00000245907,9606.ENSP00000263341,9606.ENSP00000290573,9606.ENSP00000302079,9606.ENSP00000351059,9606.ENSP00000367851	C3,IL1B,HK2,C3AR1,CX3CR1,CYBB
GO:0009966	Regulation of signal transduction	25	3107	0.35	0.0026	9606.ENSP00000227266,9606.ENSP00000227752,9606.ENSP00000234313,9606.ENSP00000245907,9606.ENSP00000246551,9606.ENSP00000261623,9606.ENSP00000263341,9606.ENSP00000286301,9606.ENSP00000296140,9606.ENSP00000312002,9606.ENSP00000312150,9606.ENSP00000320176,9606.ENSP00000332049,9606.ENSP00000351059,9606.ENSP00000352121,9606.ENSP00000353259,9606.ENSP00000356429,9606.ENSP00000358099,9606.ENSP00000362205,…	CTSC,IL10RA,PLEK,C3,HCST,CYBA,IL1B,CSF1R,CCR1,HAVCR2,TRIB1,HCLS1,CD86,CX3CR1,PIK3CG,CD300A,RGS1,RGS10,TREM2,GPR183,KCTD12,SOCS6,ARHGAP25,LYN,CASP1
GO:0030889	Negative regulation of b cell proliferation	3	17	1.69	0.0029	9606.ENSP00000262629,9606.ENSP00000353259,9606.ENSP00000428924	TYROBP,CD300A,LYN
GO:1903975	Regulation of glial cell migration	3	17	1.69	0.0029	9606.ENSP00000351059,9606.ENSP00000362205,9606.ENSP00000365596	CX3CR1,TREM2,GPR183
GO:0071675	Regulation of mononuclear cell migration	4	53	1.32	0.003	9606.ENSP00000286301,9606.ENSP00000296140,9606.ENSP00000302079,9606.ENSP00000428924	CSF1R,CCR1,C3AR1,LYN
GO:0033993	Response to lipid	12	858	0.59	0.0031	9606.ENSP00000227752,9606.ENSP00000261623,9606.ENSP00000263341,9606.ENSP00000302846,9606.ENSP00000312002,9606.ENSP00000312150,9606.ENSP00000332049,9606.ENSP00000351059,9606.ENSP00000362205,9606.ENSP00000367851,9606.ENSP00000428924,9606.ENSP00000433138	IL10RA,CYBA,IL1B,PTGER4,HAVCR2,TRIB1,CD86,CX3CR1,TREM2,CYBB,LYN,CASP1
GO:0006956	Complement activation	4	54	1.32	0.0032	9606.ENSP00000245907,9606.ENSP00000313967,9606.ENSP00000363773,9606.ENSP00000363869	C3,C1QB,C1QA,VSIG4
GO:0045730	Respiratory burst	3	18	1.67	0.0032	9606.ENSP00000261623,9606.ENSP00000352121,9606.ENSP00000367851	CYBA,PIK3CG,CYBB
GO:0010647	Positive regulation of cell communication	18	1823	0.44	0.0034	9606.ENSP00000227266,9606.ENSP00000227752,9606.ENSP00000245907,9606.ENSP00000246551,9606.ENSP00000261623,9606.ENSP00000263341,9606.ENSP00000286301,9606.ENSP00000296140,9606.ENSP00000302846,9606.ENSP00000312002,9606.ENSP00000320176,9606.ENSP00000332049,9606.ENSP00000351059,9606.ENSP00000352121,9606.ENSP00000362205,9606.ENSP00000365596,9606.ENSP00000428924,9606.ENSP00000433138	CTSC,IL10RA,C3,HCST,CYBA,IL1B,CSF1R,CCR1,PTGER4,HAVCR2,HCLS1,CD86,CX3CR1,PIK3CG,TREM2,GPR183,LYN,CASP1
GO:0043030	Regulation of macrophage activation	4	55	1.31	0.0034	9606.ENSP00000227266,9606.ENSP00000312002,9606.ENSP00000362205,9606.ENSP00000363869	CTSC,HAVCR2,TREM2,VSIG4
GO:0002931	Response to ischemia	4	56	1.3	0.0035	9606.ENSP00000286301,9606.ENSP00000290573,9606.ENSP00000351059,9606.ENSP00000362205	CSF1R,HK2,CX3CR1,TREM2
GO:0009967	Positive regulation of signal transduction	17	1654	0.46	0.0035	9606.ENSP00000227266,9606.ENSP00000227752,9606.ENSP00000245907,9606.ENSP00000246551,9606.ENSP00000261623,9606.ENSP00000263341,9606.ENSP00000286301,9606.ENSP00000296140,9606.ENSP00000312002,9606.ENSP00000320176,9606.ENSP00000332049,9606.ENSP00000351059,9606.ENSP00000352121,9606.ENSP00000362205,9606.ENSP00000365596,9606.ENSP00000428924,9606.ENSP00000433138	CTSC,IL10RA,C3,HCST,CYBA,IL1B,CSF1R,CCR1,HAVCR2,HCLS1,CD86,CX3CR1,PIK3CG,TREM2,GPR183,LYN,CASP1
GO:0023056	Positive regulation of signaling	18	1831	0.44	0.0035	9606.ENSP00000227266,9606.ENSP00000227752,9606.ENSP00000245907,9606.ENSP00000246551,9606.ENSP00000261623,9606.ENSP00000263341,9606.ENSP00000286301,9606.ENSP00000296140,9606.ENSP00000302846,9606.ENSP00000312002,9606.ENSP00000320176,9606.ENSP00000332049,9606.ENSP00000351059,9606.ENSP00000352121,9606.ENSP00000362205,9606.ENSP00000365596,9606.ENSP00000428924,9606.ENSP00000433138	CTSC,IL10RA,C3,HCST,CYBA,IL1B,CSF1R,CCR1,PTGER4,HAVCR2,HCLS1,CD86,CX3CR1,PIK3CG,TREM2,GPR183,LYN,CASP1
GO:0071222	Cellular response to lipopolysaccharide	6	185	0.96	0.0035	9606.ENSP00000263341,9606.ENSP00000312002,9606.ENSP00000332049,9606.ENSP00000351059,9606.ENSP00000428924,9606.ENSP00000433138	IL1B,HAVCR2,CD86,CX3CR1,LYN,CASP1
GO:0002407	Dendritic cell chemotaxis	3	19	1.64	0.0036	9606.ENSP00000296140,9606.ENSP00000352121,9606.ENSP00000365596	CCR1,PIK3CG,GPR183
GO:0002573	Myeloid leukocyte differentiation	5	113	1.09	0.0036	9606.ENSP00000262629,9606.ENSP00000286301,9606.ENSP00000362205,9606.ENSP00000365596,9606.ENSP00000399588	TYROBP,CSF1R,TREM2,GPR183,GAB3
GO:0050794	Regulation of cellular process	55	10932	0.15	0.0036	9606.ENSP00000176763,9606.ENSP00000221847,9606.ENSP00000224337,9606.ENSP00000227266,9606.ENSP00000227752,9606.ENSP00000234313,9606.ENSP00000242480,9606.ENSP00000245907,9606.ENSP00000246551,9606.ENSP00000261623,9606.ENSP00000262629,9606.ENSP00000263341,9606.ENSP00000268389,9606.ENSP00000271324,9606.ENSP00000286301,9606.ENSP00000290573,9606.ENSP00000293373,9606.ENSP00000293778,9606.ENSP00000295256,…	STK10,EBI3,BLNK,CTSC,IL10RA,PLEK,EGR2,C3,HCST,CYBA,TYROBP,IL1B,IGSF6,CD53,CSF1R,HK2,NCKAP1L,CXCL16,HPGDS,CCR1,SCIN,C3AR1,PTGER4,HAVCR2,TRIB1,CD84,HCLS1,P2RY13,ADAP2,IKZF1,CD86,EVI2B,SASH3,CX3CR1,PIK3CG,CD300A,RGS1,RGS10,TREM2,C1QA,VSIG4,GPR183,KCTD12,CYBB,TMEM119,HLA-DRA,SOCS6,LCP1,IFI30,ARHGAP25,DOCK8,HLA-DPB1,LYN,CASP1,ITGAM
GO:2000377	Regulation of reactive oxygen species metabolic process	6	188	0.95	0.0037	9606.ENSP00000261623,9606.ENSP00000262629,9606.ENSP00000263341,9606.ENSP00000290573,9606.ENSP00000351059,9606.ENSP00000441691	CYBA,TYROBP,IL1B,HK2,CX3CR1,ITGAM
GO:0031325	Positive regulation of cellular metabolic process	26	3413	0.33	0.004	9606.ENSP00000176763,9606.ENSP00000227266,9606.ENSP00000234313,9606.ENSP00000242480,9606.ENSP00000245907,9606.ENSP00000261623,9606.ENSP00000262629,9606.ENSP00000263341,9606.ENSP00000286301,9606.ENSP00000290573,9606.ENSP00000293373,9606.ENSP00000296140,9606.ENSP00000312002,9606.ENSP00000312150,9606.ENSP00000320176,9606.ENSP00000331614,9606.ENSP00000332049,9606.ENSP00000351059,9606.ENSP00000352121,…	STK10,CTSC,PLEK,EGR2,C3,CYBA,TYROBP,IL1B,CSF1R,HK2,NCKAP1L,CCR1,HAVCR2,TRIB1,HCLS1,IKZF1,CD86,CX3CR1,PIK3CG,CD300A,TREM2,GPR183,TMEM119,LYN,CASP1,ITGAM
GO:0032930	Positive regulation of superoxide anion generation	3	20	1.62	0.004	9606.ENSP00000261623,9606.ENSP00000262629,9606.ENSP00000441691	CYBA,TYROBP,ITGAM
GO:0048143	Astrocyte activation	3	20	1.62	0.004	9606.ENSP00000263341,9606.ENSP00000362205,9606.ENSP00000363773	IL1B,TREM2,C1QA
GO:0050868	Negative regulation of t cell activation	5	117	1.08	0.0041	9606.ENSP00000312002,9606.ENSP00000332049,9606.ENSP00000353259,9606.ENSP00000363869,9606.ENSP00000381034	HAVCR2,CD86,CD300A,VSIG4,SOCS6
GO:0110090	Positive regulation of hippocampal neuron apoptotic process	2	2	2.45	0.0041	9606.ENSP00000262629,9606.ENSP00000441691	TYROBP,ITGAM
GO:2000417	Negative regulation of eosinophil migration	2	2	2.45	0.0041	9606.ENSP00000302846,9606.ENSP00000353259	PTGER4,CD300A
GO:1902533	Positive regulation of intracellular signal transduction	13	1041	0.54	0.0042	9606.ENSP00000246551,9606.ENSP00000263341,9606.ENSP00000286301,9606.ENSP00000296140,9606.ENSP00000312002,9606.ENSP00000320176,9606.ENSP00000332049,9606.ENSP00000351059,9606.ENSP00000352121,9606.ENSP00000362205,9606.ENSP00000365596,9606.ENSP00000428924,9606.ENSP00000433138	HCST,IL1B,CSF1R,CCR1,HAVCR2,HCLS1,CD86,CX3CR1,PIK3CG,TREM2,GPR183,LYN,CASP1
GO:0016477	Cell migration	12	896	0.57	0.0043	9606.ENSP00000263341,9606.ENSP00000293373,9606.ENSP00000293778,9606.ENSP00000296140,9606.ENSP00000312367,9606.ENSP00000351059,9606.ENSP00000352121,9606.ENSP00000365596,9606.ENSP00000381581,9606.ENSP00000394888,9606.ENSP00000428924,9606.ENSP00000441691	IL1B,NCKAP1L,CXCL16,CCR1,CD84,CX3CR1,PIK3CG,GPR183,LCP1,DOCK8,LYN,ITGAM
GO:0046635	Positive regulation of alpha-beta t cell activation	4	61	1.26	0.0046	9606.ENSP00000221847,9606.ENSP00000293373,9606.ENSP00000332049,9606.ENSP00000349359	EBI3,NCKAP1L,CD86,SASH3
GO:1901701	Cellular response to oxygen-containing compound	13	1055	0.54	0.0048	9606.ENSP00000261623,9606.ENSP00000263341,9606.ENSP00000302846,9606.ENSP00000312002,9606.ENSP00000332049,9606.ENSP00000351059,9606.ENSP00000352121,9606.ENSP00000358099,9606.ENSP00000362205,9606.ENSP00000366641,9606.ENSP00000367851,9606.ENSP00000428924,9606.ENSP00000433138	CYBA,IL1B,PTGER4,HAVCR2,CD86,CX3CR1,PIK3CG,RGS10,TREM2,SLC2A5,CYBB,LYN,CASP1
GO:0035556	Intracellular signal transduction	17	1712	0.44	0.0049	9606.ENSP00000176763,9606.ENSP00000224337,9606.ENSP00000234313,9606.ENSP00000262629,9606.ENSP00000263341,9606.ENSP00000286301,9606.ENSP00000296140,9606.ENSP00000302846,9606.ENSP00000312150,9606.ENSP00000320176,9606.ENSP00000329468,9606.ENSP00000351059,9606.ENSP00000352121,9606.ENSP00000381034,9606.ENSP00000381581,9606.ENSP00000394888,9606.ENSP00000428924	STK10,BLNK,PLEK,TYROBP,IL1B,CSF1R,CCR1,PTGER4,TRIB1,HCLS1,ADAP2,CX3CR1,PIK3CG,SOCS6,LCP1,DOCK8,LYN
GO:0070372	Regulation of erk1 and erk2 cascade	7	292	0.83	0.005	9606.ENSP00000263341,9606.ENSP00000286301,9606.ENSP00000296140,9606.ENSP00000312002,9606.ENSP00000362205,9606.ENSP00000365596,9606.ENSP00000428924	IL1B,CSF1R,CCR1,HAVCR2,TREM2,GPR183,LYN
GO:0002688	Regulation of leukocyte chemotaxis	5	124	1.05	0.0051	9606.ENSP00000286301,9606.ENSP00000293373,9606.ENSP00000296140,9606.ENSP00000302079,9606.ENSP00000428924	CSF1R,NCKAP1L,CCR1,C3AR1,LYN
GO:0048872	Homeostasis of number of cells	6	204	0.91	0.0054	9606.ENSP00000293373,9606.ENSP00000320176,9606.ENSP00000331614,9606.ENSP00000349359,9606.ENSP00000365596,9606.ENSP00000428924	NCKAP1L,HCLS1,IKZF1,SASH3,GPR183,LYN
GO:0032753	Positive regulation of interleukin-4 production	3	23	1.56	0.0056	9606.ENSP00000312002,9606.ENSP00000332049,9606.ENSP00000349359	HAVCR2,CD86,SASH3
GO:1901700	Response to oxygen-containing compound	16	1567	0.46	0.0058	9606.ENSP00000227752,9606.ENSP00000242480,9606.ENSP00000261623,9606.ENSP00000263341,9606.ENSP00000302846,9606.ENSP00000312002,9606.ENSP00000312150,9606.ENSP00000332049,9606.ENSP00000351059,9606.ENSP00000352121,9606.ENSP00000358099,9606.ENSP00000362205,9606.ENSP00000366641,9606.ENSP00000367851,9606.ENSP00000428924,9606.ENSP00000433138	IL10RA,EGR2,CYBA,IL1B,PTGER4,HAVCR2,TRIB1,CD86,CX3CR1,PIK3CG,RGS10,TREM2,SLC2A5,CYBB,LYN,CASP1
GO:0006909	Phagocytosis	6	210	0.9	0.0062	9606.ENSP00000262629,9606.ENSP00000293373,9606.ENSP00000362205,9606.ENSP00000386911,9606.ENSP00000428924,9606.ENSP00000441691	TYROBP,NCKAP1L,TREM2,ARHGAP25,LYN,ITGAM
GO:0045658	Regulation of neutrophil differentiation	2	3	2.27	0.0064	9606.ENSP00000312150,9606.ENSP00000333779	TRIB1,EVI2B
GO:1904151	Positive regulation of microglial cell mediated cytotoxicity	2	3	2.27	0.0064	9606.ENSP00000262629,9606.ENSP00000441691	TYROBP,ITGAM
GO:1904845	Cellular response to l-glutamine	2	3	2.27	0.0064	9606.ENSP00000261623,9606.ENSP00000367851	CYBA,CYBB
GO:0048523	Negative regulation of cellular process	32	4874	0.26	0.0065	9606.ENSP00000227266,9606.ENSP00000227752,9606.ENSP00000234313,9606.ENSP00000245907,9606.ENSP00000262629,9606.ENSP00000263341,9606.ENSP00000286301,9606.ENSP00000290573,9606.ENSP00000293373,9606.ENSP00000295256,9606.ENSP00000297029,9606.ENSP00000302846,9606.ENSP00000312002,9606.ENSP00000312150,9606.ENSP00000312367,9606.ENSP00000320176,9606.ENSP00000331614,9606.ENSP00000332049,9606.ENSP00000333779,…	CTSC,IL10RA,PLEK,C3,TYROBP,IL1B,CSF1R,HK2,NCKAP1L,HPGDS,SCIN,PTGER4,HAVCR2,TRIB1,CD84,HCLS1,IKZF1,CD86,EVI2B,CX3CR1,PIK3CG,CD300A,RGS1,RGS10,TREM2,VSIG4,TMEM119,SOCS6,ARHGAP25,DOCK8,LYN,ITGAM
GO:0043032	Positive regulation of macrophage activation	3	25	1.53	0.0067	9606.ENSP00000227266,9606.ENSP00000312002,9606.ENSP00000362205	CTSC,HAVCR2,TREM2
GO:0046425	Regulation of receptor signaling pathway via jak-stat	5	133	1.02	0.0067	9606.ENSP00000227752,9606.ENSP00000286301,9606.ENSP00000320176,9606.ENSP00000353259,9606.ENSP00000428924	IL10RA,CSF1R,HCLS1,CD300A,LYN
GO:0051049	Regulation of transport	17	1776	0.43	0.0071	9606.ENSP00000245907,9606.ENSP00000261623,9606.ENSP00000263341,9606.ENSP00000290573,9606.ENSP00000293373,9606.ENSP00000296140,9606.ENSP00000297029,9606.ENSP00000302846,9606.ENSP00000312367,9606.ENSP00000320176,9606.ENSP00000352121,9606.ENSP00000353259,9606.ENSP00000362205,9606.ENSP00000367851,9606.ENSP00000381581,9606.ENSP00000428924,9606.ENSP00000441691	C3,CYBA,IL1B,HK2,NCKAP1L,CCR1,SCIN,PTGER4,CD84,HCLS1,PIK3CG,CD300A,TREM2,CYBB,LCP1,LYN,ITGAM
GO:0002705	Positive regulation of leukocyte mediated immunity	5	137	1.01	0.0076	9606.ENSP00000245907,9606.ENSP00000262629,9606.ENSP00000263341,9606.ENSP00000349359,9606.ENSP00000441691	C3,TYROBP,IL1B,SASH3,ITGAM
GO:0060627	Regulation of vesicle-mediated transport	9	550	0.66	0.0079	9606.ENSP00000245907,9606.ENSP00000261623,9606.ENSP00000263341,9606.ENSP00000293373,9606.ENSP00000312367,9606.ENSP00000353259,9606.ENSP00000362205,9606.ENSP00000428924,9606.ENSP00000441691	C3,CYBA,IL1B,NCKAP1L,CD84,CD300A,TREM2,LYN,ITGAM
GO:0045672	Positive regulation of osteoclast differentiation	3	27	1.49	0.0081	9606.ENSP00000262629,9606.ENSP00000296140,9606.ENSP00000362205	TYROBP,CCR1,TREM2
GO:1902531	Regulation of intracellular signal transduction	17	1807	0.42	0.0086	9606.ENSP00000234313,9606.ENSP00000246551,9606.ENSP00000263341,9606.ENSP00000286301,9606.ENSP00000296140,9606.ENSP00000312002,9606.ENSP00000312150,9606.ENSP00000320176,9606.ENSP00000332049,9606.ENSP00000351059,9606.ENSP00000352121,9606.ENSP00000353259,9606.ENSP00000362205,9606.ENSP00000365596,9606.ENSP00000386911,9606.ENSP00000428924,9606.ENSP00000433138	PLEK,HCST,IL1B,CSF1R,CCR1,HAVCR2,TRIB1,HCLS1,CD86,CX3CR1,PIK3CG,CD300A,TREM2,GPR183,ARHGAP25,LYN,CASP1
GO:0010575	Positive regulation of vascular endothelial growth factor production	3	28	1.48	0.0088	9606.ENSP00000245907,9606.ENSP00000263341,9606.ENSP00000302079	C3,IL1B,C3AR1
GO:0060143	Positive regulation of syncytium formation by plasma membrane fusion	3	28	1.48	0.0088	9606.ENSP00000262629,9606.ENSP00000271324,9606.ENSP00000362205	TYROBP,CD53,TREM2
GO:0048585	Negative regulation of response to stimulus	16	1636	0.44	0.0089	9606.ENSP00000234313,9606.ENSP00000263341,9606.ENSP00000302846,9606.ENSP00000312002,9606.ENSP00000312150,9606.ENSP00000312367,9606.ENSP00000345243,9606.ENSP00000351059,9606.ENSP00000353259,9606.ENSP00000356429,9606.ENSP00000358099,9606.ENSP00000363869,9606.ENSP00000381034,9606.ENSP00000386911,9606.ENSP00000428924,9606.ENSP00000479664	PLEK,IL1B,PTGER4,HAVCR2,TRIB1,CD84,SIGLEC10,CX3CR1,CD300A,RGS1,RGS10,VSIG4,SOCS6,ARHGAP25,LYN,AOAH
GO:0002282	Microglial cell activation involved in immune response	2	4	2.15	0.009	9606.ENSP00000262629,9606.ENSP00000362205	TYROBP,TREM2
GO:0014805	Smooth muscle adaptation	2	4	2.15	0.009	9606.ENSP00000261623,9606.ENSP00000263341	CYBA,IL1B
GO:0042063	Gliogenesis	6	228	0.87	0.009	9606.ENSP00000242480,9606.ENSP00000263341,9606.ENSP00000286301,9606.ENSP00000362205,9606.ENSP00000363773,9606.ENSP00000428924	EGR2,IL1B,CSF1R,TREM2,C1QA,LYN
GO:0045917	Positive regulation of complement activation	2	4	2.15	0.009	9606.ENSP00000245907,9606.ENSP00000263341	C3,IL1B
GO:0002675	Positive regulation of acute inflammatory response	3	29	1.46	0.0095	9606.ENSP00000245907,9606.ENSP00000263341,9606.ENSP00000352121	C3,IL1B,PIK3CG
GO:0043372	Positive regulation of cd4-positive, alpha-beta t cell differentiation	3	29	1.46	0.0095	9606.ENSP00000293373,9606.ENSP00000332049,9606.ENSP00000349359	NCKAP1L,CD86,SASH3
GO:0008277	Regulation of g protein-coupled receptor signaling pathway	5	146	0.98	0.0096	9606.ENSP00000234313,9606.ENSP00000245907,9606.ENSP00000356429,9606.ENSP00000358099,9606.ENSP00000366694	PLEK,C3,RGS1,RGS10,KCTD12
GO:0050921	Positive regulation of chemotaxis	5	147	0.98	0.0098	9606.ENSP00000286301,9606.ENSP00000293373,9606.ENSP00000296140,9606.ENSP00000302079,9606.ENSP00000362205	CSF1R,NCKAP1L,CCR1,C3AR1,TREM2
GO:0002460	Adaptive immune response based on somatic recombination of immune receptors built from immunoglobulin superfamily domains	5	148	0.98	0.0101	9606.ENSP00000221847,9606.ENSP00000227266,9606.ENSP00000245907,9606.ENSP00000313967,9606.ENSP00000363773	EBI3,CTSC,C3,C1QB,C1QA
GO:0071260	Cellular response to mechanical stimulus	4	79	1.15	0.0102	9606.ENSP00000261623,9606.ENSP00000263341,9606.ENSP00000302846,9606.ENSP00000433138	CYBA,IL1B,PTGER4,CASP1
GO:0043304	Regulation of mast cell degranulation	3	31	1.43	0.011	9606.ENSP00000312367,9606.ENSP00000353259,9606.ENSP00000428924	CD84,CD300A,LYN
GO:0042592	Homeostatic process	16	1676	0.43	0.0111	9606.ENSP00000261623,9606.ENSP00000263341,9606.ENSP00000290573,9606.ENSP00000293373,9606.ENSP00000296140,9606.ENSP00000302079,9606.ENSP00000302846,9606.ENSP00000320176,9606.ENSP00000331614,9606.ENSP00000349359,9606.ENSP00000351059,9606.ENSP00000352121,9606.ENSP00000365596,9606.ENSP00000367851,9606.ENSP00000368245,9606.ENSP00000428924	CYBA,IL1B,HK2,NCKAP1L,CCR1,C3AR1,PTGER4,HCLS1,IKZF1,SASH3,CX3CR1,PIK3CG,GPR183,CYBB,CXorf21,LYN
GO:0030218	Erythrocyte differentiation	4	82	1.13	0.0115	9606.ENSP00000293373,9606.ENSP00000320176,9606.ENSP00000331614,9606.ENSP00000428924	NCKAP1L,HCLS1,IKZF1,LYN
GO:1901224	Positive regulation of nik/nf-kappab signaling	4	82	1.13	0.0115	9606.ENSP00000263341,9606.ENSP00000312002,9606.ENSP00000332049,9606.ENSP00000362205	IL1B,HAVCR2,CD86,TREM2
GO:0032743	Positive regulation of interleukin-2 production	3	32	1.42	0.0117	9606.ENSP00000263341,9606.ENSP00000332049,9606.ENSP00000349359	IL1B,CD86,SASH3
GO:0034241	Positive regulation of macrophage fusion	2	5	2.05	0.0117	9606.ENSP00000262629,9606.ENSP00000362205	TYROBP,TREM2
GO:0042110	T cell activation	6	243	0.84	0.0117	9606.ENSP00000221847,9606.ENSP00000302846,9606.ENSP00000352121,9606.ENSP00000365596,9606.ENSP00000381581,9606.ENSP00000394888	EBI3,PTGER4,PIK3CG,GPR183,LCP1,DOCK8
GO:0043408	Regulation of mapk cascade	10	725	0.59	0.0117	9606.ENSP00000263341,9606.ENSP00000286301,9606.ENSP00000296140,9606.ENSP00000312002,9606.ENSP00000312150,9606.ENSP00000352121,9606.ENSP00000353259,9606.ENSP00000362205,9606.ENSP00000365596,9606.ENSP00000428924	IL1B,CSF1R,CCR1,HAVCR2,TRIB1,PIK3CG,CD300A,TREM2,GPR183,LYN
GO:0045595	Regulation of cell differentiation	17	1874	0.4	0.0117	9606.ENSP00000242480,9606.ENSP00000262629,9606.ENSP00000263341,9606.ENSP00000271324,9606.ENSP00000293373,9606.ENSP00000296140,9606.ENSP00000297029,9606.ENSP00000312150,9606.ENSP00000320176,9606.ENSP00000332049,9606.ENSP00000333779,9606.ENSP00000349359,9606.ENSP00000351059,9606.ENSP00000362205,9606.ENSP00000365596,9606.ENSP00000376553,9606.ENSP00000428924	EGR2,TYROBP,IL1B,CD53,NCKAP1L,CCR1,SCIN,TRIB1,HCLS1,CD86,EVI2B,SASH3,CX3CR1,TREM2,GPR183,TMEM119,LYN
GO:0050777	Negative regulation of immune response	5	154	0.96	0.0117	9606.ENSP00000312002,9606.ENSP00000312367,9606.ENSP00000353259,9606.ENSP00000363869,9606.ENSP00000428924	HAVCR2,CD84,CD300A,VSIG4,LYN
GO:1904044	Response to aldosterone	2	5	2.05	0.0117	9606.ENSP00000261623,9606.ENSP00000367851	CYBA,CYBB
GO:0010941	Regulation of cell death	16	1696	0.42	0.0119	9606.ENSP00000227266,9606.ENSP00000262629,9606.ENSP00000263341,9606.ENSP00000286301,9606.ENSP00000293373,9606.ENSP00000297029,9606.ENSP00000320176,9606.ENSP00000333779,9606.ENSP00000351059,9606.ENSP00000352121,9606.ENSP00000362205,9606.ENSP00000363773,9606.ENSP00000394888,9606.ENSP00000428924,9606.ENSP00000433138,9606.ENSP00000441691	CTSC,TYROBP,IL1B,CSF1R,NCKAP1L,SCIN,HCLS1,EVI2B,CX3CR1,PIK3CG,TREM2,C1QA,DOCK8,LYN,CASP1,ITGAM
GO:0032642	Regulation of chemokine production	4	84	1.12	0.0119	9606.ENSP00000263341,9606.ENSP00000286301,9606.ENSP00000312002,9606.ENSP00000362205	IL1B,CSF1R,HAVCR2,TREM2
GO:0032651	Regulation of interleukin-1 beta production	4	85	1.12	0.0123	9606.ENSP00000262629,9606.ENSP00000351059,9606.ENSP00000362205,9606.ENSP00000433138	TYROBP,CX3CR1,TREM2,CASP1
GO:0046427	Positive regulation of receptor signaling pathway via jak-stat	4	85	1.12	0.0123	9606.ENSP00000227752,9606.ENSP00000286301,9606.ENSP00000320176,9606.ENSP00000428924	IL10RA,CSF1R,HCLS1,LYN
GO:0014068	Positive regulation of phosphatidylinositol 3-kinase signaling	4	87	1.11	0.0133	9606.ENSP00000246551,9606.ENSP00000320176,9606.ENSP00000352121,9606.ENSP00000428924	HCST,HCLS1,PIK3CG,LYN
GO:0051179	Localization	34	5591	0.23	0.0137	9606.ENSP00000176763,9606.ENSP00000205636,9606.ENSP00000227266,9606.ENSP00000227752,9606.ENSP00000234313,9606.ENSP00000242480,9606.ENSP00000245907,9606.ENSP00000261623,9606.ENSP00000262629,9606.ENSP00000263341,9606.ENSP00000271324,9606.ENSP00000289575,9606.ENSP00000290573,9606.ENSP00000293373,9606.ENSP00000293778,9606.ENSP00000296140,9606.ENSP00000297029,9606.ENSP00000302079,9606.ENSP00000312029,…	STK10,CMTM6,CTSC,IL10RA,PLEK,EGR2,C3,CYBA,TYROBP,IL1B,CD53,SLCO2B1,HK2,NCKAP1L,CXCL16,CCR1,SCIN,C3AR1,UCP2,CD84,CX3CR1,PIK3CG,CD300A,TREM2,GPR183,SLC2A5,CYBB,LHFPL2,LCP1,ARHGAP25,DOCK8,LYN,ITGAM,SLC1A5
GO:0002888	Positive regulation of myeloid leukocyte mediated immunity	3	35	1.38	0.0141	9606.ENSP00000245907,9606.ENSP00000262629,9606.ENSP00000441691	C3,TYROBP,ITGAM
GO:0042981	Regulation of apoptotic process	15	1550	0.43	0.0142	9606.ENSP00000227266,9606.ENSP00000262629,9606.ENSP00000263341,9606.ENSP00000286301,9606.ENSP00000293373,9606.ENSP00000297029,9606.ENSP00000320176,9606.ENSP00000333779,9606.ENSP00000351059,9606.ENSP00000352121,9606.ENSP00000362205,9606.ENSP00000394888,9606.ENSP00000428924,9606.ENSP00000433138,9606.ENSP00000441691	CTSC,TYROBP,IL1B,CSF1R,NCKAP1L,SCIN,HCLS1,EVI2B,CX3CR1,PIK3CG,TREM2,DOCK8,LYN,CASP1,ITGAM
GO:0045582	Positive regulation of t cell differentiation	4	89	1.1	0.0142	9606.ENSP00000263341,9606.ENSP00000293373,9606.ENSP00000332049,9606.ENSP00000349359	IL1B,NCKAP1L,CD86,SASH3
GO:0043305	Negative regulation of mast cell degranulation	2	6	1.97	0.0144	9606.ENSP00000312367,9606.ENSP00000353259	CD84,CD300A
GO:0042098	T cell proliferation	3	36	1.37	0.0149	9606.ENSP00000221847,9606.ENSP00000352121,9606.ENSP00000394888	EBI3,PIK3CG,DOCK8
GO:0006958	Complement activation, classical pathway	3	38	1.34	0.0171	9606.ENSP00000245907,9606.ENSP00000313967,9606.ENSP00000363773	C3,C1QB,C1QA
GO:0010628	Positive regulation of gene expression	19	2337	0.36	0.0178	9606.ENSP00000221847,9606.ENSP00000242480,9606.ENSP00000245907,9606.ENSP00000261623,9606.ENSP00000262629,9606.ENSP00000263341,9606.ENSP00000286301,9606.ENSP00000302079,9606.ENSP00000302846,9606.ENSP00000312002,9606.ENSP00000320176,9606.ENSP00000331614,9606.ENSP00000332049,9606.ENSP00000349359,9606.ENSP00000362205,9606.ENSP00000367851,9606.ENSP00000376553,9606.ENSP00000408146,9606.ENSP00000433138	EBI3,EGR2,C3,CYBA,TYROBP,IL1B,CSF1R,C3AR1,PTGER4,HAVCR2,HCLS1,IKZF1,CD86,SASH3,TREM2,CYBB,TMEM119,HLA-DPB1,CASP1
GO:0002478	Antigen processing and presentation of exogenous peptide antigen	5	174	0.9	0.0179	9606.ENSP00000261623,9606.ENSP00000367851,9606.ENSP00000378786,9606.ENSP00000384886,9606.ENSP00000408146	CYBA,CYBB,HLA-DRA,IFI30,HLA-DPB1
GO:0061518	Microglial cell proliferation	2	7	1.9	0.0179	9606.ENSP00000286301,9606.ENSP00000362205	CSF1R,TREM2
GO:1904141	Positive regulation of microglial cell migration	2	7	1.9	0.0179	9606.ENSP00000351059,9606.ENSP00000362205	CX3CR1,TREM2
GO:0002690	Positive regulation of leukocyte chemotaxis	4	98	1.06	0.0193	9606.ENSP00000286301,9606.ENSP00000293373,9606.ENSP00000296140,9606.ENSP00000302079	CSF1R,NCKAP1L,CCR1,C3AR1
GO:0010001	Glial cell differentiation	5	178	0.89	0.0196	9606.ENSP00000242480,9606.ENSP00000263341,9606.ENSP00000362205,9606.ENSP00000363773,9606.ENSP00000428924	EGR2,IL1B,TREM2,C1QA,LYN
GO:0050853	B cell receptor signaling pathway	3	41	1.31	0.0205	9606.ENSP00000224337,9606.ENSP00000293373,9606.ENSP00000428924	BLNK,NCKAP1L,LYN
GO:0080134	Regulation of response to stress	14	1437	0.44	0.0206	9606.ENSP00000227266,9606.ENSP00000234313,9606.ENSP00000245907,9606.ENSP00000261623,9606.ENSP00000263341,9606.ENSP00000302846,9606.ENSP00000312002,9606.ENSP00000345243,9606.ENSP00000352121,9606.ENSP00000362205,9606.ENSP00000363869,9606.ENSP00000428924,9606.ENSP00000433138,9606.ENSP00000479664	CTSC,PLEK,C3,CYBA,IL1B,PTGER4,HAVCR2,SIGLEC10,PIK3CG,TREM2,VSIG4,LYN,CASP1,AOAH
GO:0034341	Response to interferon-gamma	5	182	0.89	0.0215	9606.ENSP00000293778,9606.ENSP00000378786,9606.ENSP00000384886,9606.ENSP00000408146,9606.ENSP00000433138	CXCL16,HLA-DRA,IFI30,HLA-DPB1,CASP1
GO:0050665	Hydrogen peroxide biosynthetic process	2	8	1.84	0.0217	9606.ENSP00000261623,9606.ENSP00000367851	CYBA,CYBB
GO:1903980	Positive regulation of microglial cell activation	2	8	1.84	0.0217	9606.ENSP00000227266,9606.ENSP00000362205	CTSC,TREM2
GO:2000427	Positive regulation of apoptotic cell clearance	2	8	1.84	0.0217	9606.ENSP00000245907,9606.ENSP00000362205	C3,TREM2
GO:2000379	Positive regulation of reactive oxygen species metabolic process	4	103	1.04	0.0222	9606.ENSP00000261623,9606.ENSP00000262629,9606.ENSP00000263341,9606.ENSP00000441691	CYBA,TYROBP,IL1B,ITGAM
GO:0006911	Phagocytosis, engulfment	3	43	1.29	0.0225	9606.ENSP00000362205,9606.ENSP00000386911,9606.ENSP00000441691	TREM2,ARHGAP25,ITGAM
GO:0030890	Positive regulation of b cell proliferation	3	43	1.29	0.0225	9606.ENSP00000293373,9606.ENSP00000349359,9606.ENSP00000365596	NCKAP1L,SASH3,GPR183
GO:0051336	Regulation of hydrolase activity	13	1284	0.45	0.0225	9606.ENSP00000227266,9606.ENSP00000234313,9606.ENSP00000245907,9606.ENSP00000293373,9606.ENSP00000329468,9606.ENSP00000332049,9606.ENSP00000353259,9606.ENSP00000356429,9606.ENSP00000358099,9606.ENSP00000386911,9606.ENSP00000394888,9606.ENSP00000428924,9606.ENSP00000433138	CTSC,PLEK,C3,NCKAP1L,ADAP2,CD86,CD300A,RGS1,RGS10,ARHGAP25,DOCK8,LYN,CASP1
GO:0006810	Transport	28	4353	0.25	0.0245	9606.ENSP00000176763,9606.ENSP00000205636,9606.ENSP00000227266,9606.ENSP00000227752,9606.ENSP00000234313,9606.ENSP00000242480,9606.ENSP00000245907,9606.ENSP00000261623,9606.ENSP00000262629,9606.ENSP00000271324,9606.ENSP00000289575,9606.ENSP00000290573,9606.ENSP00000293373,9606.ENSP00000293778,9606.ENSP00000296140,9606.ENSP00000297029,9606.ENSP00000302079,9606.ENSP00000312029,9606.ENSP00000352121,…	STK10,CMTM6,CTSC,IL10RA,PLEK,EGR2,C3,CYBA,TYROBP,CD53,SLCO2B1,HK2,NCKAP1L,CXCL16,CCR1,SCIN,C3AR1,UCP2,PIK3CG,CD300A,TREM2,SLC2A5,CYBB,LHFPL2,ARHGAP25,LYN,ITGAM,SLC1A5
GO:0002831	Regulation of response to biotic stimulus	7	406	0.68	0.0249	9606.ENSP00000261623,9606.ENSP00000263341,9606.ENSP00000312002,9606.ENSP00000312150,9606.ENSP00000362205,9606.ENSP00000363869,9606.ENSP00000428924	CYBA,IL1B,HAVCR2,TRIB1,TREM2,VSIG4,LYN
GO:1900426	Positive regulation of defense response to bacterium	2	9	1.79	0.0252	9606.ENSP00000261623,9606.ENSP00000312002	CYBA,HAVCR2
GO:1903012	Positive regulation of bone development	2	9	1.79	0.0252	9606.ENSP00000262629,9606.ENSP00000376553	TYROBP,TMEM119
GO:0051046	Regulation of secretion	9	686	0.56	0.0285	9606.ENSP00000261623,9606.ENSP00000263341,9606.ENSP00000297029,9606.ENSP00000302846,9606.ENSP00000312367,9606.ENSP00000353259,9606.ENSP00000362205,9606.ENSP00000428924,9606.ENSP00000441691	CYBA,IL1B,SCIN,PTGER4,CD84,CD300A,TREM2,LYN,ITGAM
GO:0021782	Glial cell development	4	112	1	0.0286	9606.ENSP00000263341,9606.ENSP00000362205,9606.ENSP00000363773,9606.ENSP00000428924	IL1B,TREM2,C1QA,LYN
GO:0006928	Movement of cell or subcellular component	14	1501	0.42	0.029	9606.ENSP00000242480,9606.ENSP00000263341,9606.ENSP00000286301,9606.ENSP00000293373,9606.ENSP00000293778,9606.ENSP00000296140,9606.ENSP00000312367,9606.ENSP00000351059,9606.ENSP00000352121,9606.ENSP00000365596,9606.ENSP00000381581,9606.ENSP00000394888,9606.ENSP00000428924,9606.ENSP00000441691	EGR2,IL1B,CSF1R,NCKAP1L,CXCL16,CCR1,CD84,CX3CR1,PIK3CG,GPR183,LCP1,DOCK8,LYN,ITGAM
GO:0033628	Regulation of cell adhesion mediated by integrin	3	48	1.24	0.029	9606.ENSP00000293373,9606.ENSP00000352121,9606.ENSP00000428924	NCKAP1L,PIK3CG,LYN
GO:0034135	Regulation of toll-like receptor 2 signaling pathway	2	10	1.75	0.0291	9606.ENSP00000261623,9606.ENSP00000428924	CYBA,LYN
GO:0050851	Antigen receptor-mediated signaling pathway	5	199	0.85	0.0291	9606.ENSP00000224337,9606.ENSP00000293373,9606.ENSP00000378786,9606.ENSP00000408146,9606.ENSP00000428924	BLNK,NCKAP1L,HLA-DRA,HLA-DPB1,LYN
GO:0010720	Positive regulation of cell development	8	556	0.6	0.031	9606.ENSP00000242480,9606.ENSP00000262629,9606.ENSP00000263341,9606.ENSP00000312150,9606.ENSP00000320176,9606.ENSP00000351059,9606.ENSP00000362205,9606.ENSP00000428924	EGR2,TYROBP,IL1B,TRIB1,HCLS1,CX3CR1,TREM2,LYN
GO:0034762	Regulation of transmembrane transport	8	560	0.6	0.0322	9606.ENSP00000245907,9606.ENSP00000261623,9606.ENSP00000263341,9606.ENSP00000290573,9606.ENSP00000352121,9606.ENSP00000362205,9606.ENSP00000367851,9606.ENSP00000428924	C3,CYBA,IL1B,HK2,PIK3CG,TREM2,CYBB,LYN
GO:0065009	Regulation of molecular function	30	4913	0.23	0.0322	9606.ENSP00000176763,9606.ENSP00000221847,9606.ENSP00000227266,9606.ENSP00000234313,9606.ENSP00000242480,9606.ENSP00000245907,9606.ENSP00000261623,9606.ENSP00000263341,9606.ENSP00000286301,9606.ENSP00000293373,9606.ENSP00000293778,9606.ENSP00000312002,9606.ENSP00000312150,9606.ENSP00000320176,9606.ENSP00000320376,9606.ENSP00000329468,9606.ENSP00000331614,9606.ENSP00000332049,9606.ENSP00000351059,…	STK10,EBI3,CTSC,PLEK,EGR2,C3,CYBA,IL1B,CSF1R,NCKAP1L,CXCL16,HAVCR2,TRIB1,HCLS1,P2RY13,ADAP2,IKZF1,CD86,CX3CR1,PIK3CG,CD300A,RGS1,RGS10,TREM2,SOCS6,ARHGAP25,DOCK8,LYN,CASP1,ITGAM
GO:0002429	Immune response-activating cell surface receptor signaling pathway	6	311	0.73	0.0327	9606.ENSP00000224337,9606.ENSP00000293373,9606.ENSP00000302079,9606.ENSP00000378786,9606.ENSP00000408146,9606.ENSP00000428924	BLNK,NCKAP1L,C3AR1,HLA-DRA,HLA-DPB1,LYN
GO:0071622	Regulation of granulocyte chemotaxis	3	51	1.22	0.0331	9606.ENSP00000286301,9606.ENSP00000293373,9606.ENSP00000302079	CSF1R,NCKAP1L,C3AR1
GO:0019371	Cyclooxygenase pathway	2	11	1.71	0.0333	9606.ENSP00000295256,9606.ENSP00000389414	HPGDS,TBXAS1
GO:0002704	Negative regulation of leukocyte mediated immunity	3	52	1.21	0.0346	9606.ENSP00000312002,9606.ENSP00000312367,9606.ENSP00000353259	HAVCR2,CD84,CD300A
GO:0070374	Positive regulation of erk1 and erk2 cascade	5	209	0.83	0.0346	9606.ENSP00000286301,9606.ENSP00000296140,9606.ENSP00000312002,9606.ENSP00000362205,9606.ENSP00000365596	CSF1R,CCR1,HAVCR2,TREM2,GPR183
GO:0031348	Negative regulation of defense response	5	212	0.82	0.0365	9606.ENSP00000302846,9606.ENSP00000312002,9606.ENSP00000345243,9606.ENSP00000363869,9606.ENSP00000479664	PTGER4,HAVCR2,SIGLEC10,VSIG4,AOAH
GO:0002507	Tolerance induction	2	12	1.67	0.0379	9606.ENSP00000312002,9606.ENSP00000428924	HAVCR2,LYN
GO:0016322	Neuron remodeling	2	12	1.67	0.0379	9606.ENSP00000245907,9606.ENSP00000363773	C3,C1QA
GO:0070486	Leukocyte aggregation	2	12	1.67	0.0379	9606.ENSP00000176763,9606.ENSP00000263341	STK10,IL1B
GO:1900272	Negative regulation of long-term synaptic potentiation	2	12	1.67	0.0379	9606.ENSP00000262629,9606.ENSP00000351059	TYROBP,CX3CR1
GO:0002698	Negative regulation of immune effector process	4	125	0.95	0.0391	9606.ENSP00000312002,9606.ENSP00000312367,9606.ENSP00000353259,9606.ENSP00000363869	HAVCR2,CD84,CD300A,VSIG4
GO:0051130	Positive regulation of cellular component organization	12	1209	0.44	0.0393	9606.ENSP00000234313,9606.ENSP00000245907,9606.ENSP00000262629,9606.ENSP00000263341,9606.ENSP00000271324,9606.ENSP00000290573,9606.ENSP00000293373,9606.ENSP00000297029,9606.ENSP00000320176,9606.ENSP00000362205,9606.ENSP00000381581,9606.ENSP00000428924	PLEK,C3,TYROBP,IL1B,CD53,HK2,NCKAP1L,SCIN,HCLS1,TREM2,LCP1,LYN
GO:0007159	Leukocyte cell-cell adhesion	3	56	1.18	0.0408	9606.ENSP00000176763,9606.ENSP00000263341,9606.ENSP00000351059	STK10,IL1B,CX3CR1
GO:0051641	Cellular localization	21	2967	0.3	0.0422	9606.ENSP00000176763,9606.ENSP00000205636,9606.ENSP00000227266,9606.ENSP00000227752,9606.ENSP00000234313,9606.ENSP00000242480,9606.ENSP00000245907,9606.ENSP00000261623,9606.ENSP00000262629,9606.ENSP00000271324,9606.ENSP00000290573,9606.ENSP00000293373,9606.ENSP00000297029,9606.ENSP00000302079,9606.ENSP00000352121,9606.ENSP00000353259,9606.ENSP00000366641,9606.ENSP00000367851,9606.ENSP00000369702,…	STK10,CMTM6,CTSC,IL10RA,PLEK,EGR2,C3,CYBA,TYROBP,CD53,HK2,NCKAP1L,SCIN,C3AR1,PIK3CG,CD300A,SLC2A5,CYBB,LHFPL2,LYN,ITGAM
GO:0006957	Complement activation, alternative pathway	2	13	1.63	0.0423	9606.ENSP00000245907,9606.ENSP00000363869	C3,VSIG4
GO:0032653	Regulation of interleukin-10 production	3	57	1.17	0.0423	9606.ENSP00000262629,9606.ENSP00000349359,9606.ENSP00000362205	TYROBP,SASH3,TREM2
GO:1902563	Regulation of neutrophil activation	2	13	1.63	0.0423	9606.ENSP00000353259,9606.ENSP00000441691	CD300A,ITGAM
GO:0051047	Positive regulation of secretion	6	340	0.69	0.0476	9606.ENSP00000261623,9606.ENSP00000263341,9606.ENSP00000297029,9606.ENSP00000302846,9606.ENSP00000362205,9606.ENSP00000441691	CYBA,IL1B,SCIN,PTGER4,TREM2,ITGAM
GO:0051649	Establishment of localization in cell	18	2375	0.33	0.0478	9606.ENSP00000176763,9606.ENSP00000205636,9606.ENSP00000227266,9606.ENSP00000234313,9606.ENSP00000242480,9606.ENSP00000245907,9606.ENSP00000261623,9606.ENSP00000262629,9606.ENSP00000271324,9606.ENSP00000293373,9606.ENSP00000302079,9606.ENSP00000352121,9606.ENSP00000353259,9606.ENSP00000366641,9606.ENSP00000367851,9606.ENSP00000369702,9606.ENSP00000428924,9606.ENSP00000441691	STK10,CMTM6,CTSC,PLEK,EGR2,C3,CYBA,TYROBP,CD53,NCKAP1L,C3AR1,PIK3CG,CD300A,SLC2A5,CYBB,LHFPL2,LYN,ITGAM

## Sheet: BP cluster 1 microglia
#term ID	term description	observed gene count	background gene count	strength	false discovery rate	matching proteins in your network (IDs)	matching proteins in your network (labels)
GO:0002376	Immune system process	18	2481	0.75	1.91e-07	9606.ENSP00000205636,9606.ENSP00000221847,9606.ENSP00000224337,9606.ENSP00000234313,9606.ENSP00000271324,9606.ENSP00000293373,9606.ENSP00000312367,9606.ENSP00000320176,9606.ENSP00000331614,9606.ENSP00000333779,9606.ENSP00000345243,9606.ENSP00000352121,9606.ENSP00000353259,9606.ENSP00000356429,9606.ENSP00000365596,9606.ENSP00000381581,9606.ENSP00000394888,9606.ENSP00000428924	CMTM6,EBI3,BLNK,PLEK,CD53,NCKAP1L,CD84,HCLS1,IKZF1,EVI2B,SIGLEC10,PIK3CG,CD300A,RGS1,GPR183,LCP1,DOCK8,LYN
GO:0001775	Cell activation	13	1075	0.98	7.97e-07	9606.ENSP00000205636,9606.ENSP00000221847,9606.ENSP00000224337,9606.ENSP00000234313,9606.ENSP00000271324,9606.ENSP00000293373,9606.ENSP00000331614,9606.ENSP00000352121,9606.ENSP00000353259,9606.ENSP00000365596,9606.ENSP00000381581,9606.ENSP00000394888,9606.ENSP00000428924	CMTM6,EBI3,BLNK,PLEK,CD53,NCKAP1L,IKZF1,PIK3CG,CD300A,GPR183,LCP1,DOCK8,LYN
GO:0002684	Positive regulation of immune system process	12	949	1	1.76e-06	9606.ENSP00000221847,9606.ENSP00000224337,9606.ENSP00000293373,9606.ENSP00000312150,9606.ENSP00000312367,9606.ENSP00000320176,9606.ENSP00000333779,9606.ENSP00000349359,9606.ENSP00000353259,9606.ENSP00000365596,9606.ENSP00000394888,9606.ENSP00000428924	EBI3,BLNK,NCKAP1L,TRIB1,CD84,HCLS1,EVI2B,SASH3,CD300A,GPR183,DOCK8,LYN
GO:0045321	Leukocyte activation	12	929	1	1.76e-06	9606.ENSP00000205636,9606.ENSP00000221847,9606.ENSP00000224337,9606.ENSP00000271324,9606.ENSP00000293373,9606.ENSP00000331614,9606.ENSP00000352121,9606.ENSP00000353259,9606.ENSP00000365596,9606.ENSP00000381581,9606.ENSP00000394888,9606.ENSP00000428924	CMTM6,EBI3,BLNK,CD53,NCKAP1L,IKZF1,PIK3CG,CD300A,GPR183,LCP1,DOCK8,LYN
GO:0050865	Regulation of cell activation	10	571	1.14	2.74e-06	9606.ENSP00000221847,9606.ENSP00000234313,9606.ENSP00000293373,9606.ENSP00000312367,9606.ENSP00000349359,9606.ENSP00000353259,9606.ENSP00000365596,9606.ENSP00000381034,9606.ENSP00000394888,9606.ENSP00000428924	EBI3,PLEK,NCKAP1L,CD84,SASH3,CD300A,GPR183,SOCS6,DOCK8,LYN
GO:0002682	Regulation of immune system process	13	1514	0.83	1.71e-05	9606.ENSP00000221847,9606.ENSP00000224337,9606.ENSP00000293373,9606.ENSP00000312150,9606.ENSP00000312367,9606.ENSP00000320176,9606.ENSP00000333779,9606.ENSP00000349359,9606.ENSP00000353259,9606.ENSP00000365596,9606.ENSP00000381034,9606.ENSP00000394888,9606.ENSP00000428924	EBI3,BLNK,NCKAP1L,TRIB1,CD84,HCLS1,EVI2B,SASH3,CD300A,GPR183,SOCS6,DOCK8,LYN
GO:0002694	Regulation of leukocyte activation	9	530	1.12	2.14e-05	9606.ENSP00000221847,9606.ENSP00000293373,9606.ENSP00000312367,9606.ENSP00000349359,9606.ENSP00000353259,9606.ENSP00000365596,9606.ENSP00000381034,9606.ENSP00000394888,9606.ENSP00000428924	EBI3,NCKAP1L,CD84,SASH3,CD300A,GPR183,SOCS6,DOCK8,LYN
GO:0006955	Immune response	13	1588	0.81	2.27e-05	9606.ENSP00000205636,9606.ENSP00000221847,9606.ENSP00000224337,9606.ENSP00000271324,9606.ENSP00000293373,9606.ENSP00000312367,9606.ENSP00000345243,9606.ENSP00000352121,9606.ENSP00000353259,9606.ENSP00000356429,9606.ENSP00000365596,9606.ENSP00000381581,9606.ENSP00000428924	CMTM6,EBI3,BLNK,CD53,NCKAP1L,CD84,SIGLEC10,PIK3CG,CD300A,RGS1,GPR183,LCP1,LYN
GO:0030888	Regulation of b cell proliferation	5	64	1.79	3.36e-05	9606.ENSP00000293373,9606.ENSP00000349359,9606.ENSP00000353259,9606.ENSP00000365596,9606.ENSP00000428924	NCKAP1L,SASH3,CD300A,GPR183,LYN
GO:0051249	Regulation of lymphocyte activation	8	445	1.15	7.56e-05	9606.ENSP00000221847,9606.ENSP00000293373,9606.ENSP00000349359,9606.ENSP00000353259,9606.ENSP00000365596,9606.ENSP00000381034,9606.ENSP00000394888,9606.ENSP00000428924	EBI3,NCKAP1L,SASH3,CD300A,GPR183,SOCS6,DOCK8,LYN
GO:1903037	Regulation of leukocyte cell-cell adhesion	7	315	1.24	0.00013	9606.ENSP00000221847,9606.ENSP00000293373,9606.ENSP00000349359,9606.ENSP00000353259,9606.ENSP00000381034,9606.ENSP00000394888,9606.ENSP00000428924	EBI3,NCKAP1L,SASH3,CD300A,SOCS6,DOCK8,LYN
GO:0050863	Regulation of t cell activation	7	329	1.22	0.00016	9606.ENSP00000221847,9606.ENSP00000293373,9606.ENSP00000349359,9606.ENSP00000353259,9606.ENSP00000381034,9606.ENSP00000394888,9606.ENSP00000428924	EBI3,NCKAP1L,SASH3,CD300A,SOCS6,DOCK8,LYN
GO:0048872	Homeostasis of number of cells	6	204	1.36	0.00021	9606.ENSP00000293373,9606.ENSP00000320176,9606.ENSP00000331614,9606.ENSP00000349359,9606.ENSP00000365596,9606.ENSP00000428924	NCKAP1L,HCLS1,IKZF1,SASH3,GPR183,LYN
GO:0050867	Positive regulation of cell activation	7	346	1.2	0.00021	9606.ENSP00000221847,9606.ENSP00000234313,9606.ENSP00000293373,9606.ENSP00000349359,9606.ENSP00000365596,9606.ENSP00000394888,9606.ENSP00000428924	EBI3,PLEK,NCKAP1L,SASH3,GPR183,DOCK8,LYN
GO:0030097	Hemopoiesis	8	570	1.04	0.00026	9606.ENSP00000224337,9606.ENSP00000234313,9606.ENSP00000293373,9606.ENSP00000320176,9606.ENSP00000331614,9606.ENSP00000333779,9606.ENSP00000365596,9606.ENSP00000428924	BLNK,PLEK,NCKAP1L,HCLS1,IKZF1,EVI2B,GPR183,LYN
GO:0030099	Myeloid cell differentiation	6	221	1.33	0.00026	9606.ENSP00000293373,9606.ENSP00000320176,9606.ENSP00000331614,9606.ENSP00000333779,9606.ENSP00000365596,9606.ENSP00000428924	NCKAP1L,HCLS1,IKZF1,EVI2B,GPR183,LYN
GO:0030854	Positive regulation of granulocyte differentiation	3	8	2.47	0.00026	9606.ENSP00000312150,9606.ENSP00000320176,9606.ENSP00000333779	TRIB1,HCLS1,EVI2B
GO:0050670	Regulation of lymphocyte proliferation	6	218	1.33	0.00026	9606.ENSP00000221847,9606.ENSP00000293373,9606.ENSP00000349359,9606.ENSP00000353259,9606.ENSP00000365596,9606.ENSP00000428924	EBI3,NCKAP1L,SASH3,CD300A,GPR183,LYN
GO:0046649	Lymphocyte activation	7	390	1.15	0.0003	9606.ENSP00000221847,9606.ENSP00000224337,9606.ENSP00000331614,9606.ENSP00000352121,9606.ENSP00000365596,9606.ENSP00000381581,9606.ENSP00000394888	EBI3,BLNK,IKZF1,PIK3CG,GPR183,LCP1,DOCK8
GO:0002366	Leukocyte activation involved in immune response	8	626	1	0.00041	9606.ENSP00000205636,9606.ENSP00000271324,9606.ENSP00000293373,9606.ENSP00000352121,9606.ENSP00000353259,9606.ENSP00000365596,9606.ENSP00000381581,9606.ENSP00000428924	CMTM6,CD53,NCKAP1L,PIK3CG,CD300A,GPR183,LCP1,LYN
GO:0070665	Positive regulation of leukocyte proliferation	5	146	1.43	0.00055	9606.ENSP00000221847,9606.ENSP00000293373,9606.ENSP00000349359,9606.ENSP00000365596,9606.ENSP00000428924	EBI3,NCKAP1L,SASH3,GPR183,LYN
GO:0051251	Positive regulation of lymphocyte activation	6	286	1.22	0.00063	9606.ENSP00000221847,9606.ENSP00000293373,9606.ENSP00000349359,9606.ENSP00000365596,9606.ENSP00000394888,9606.ENSP00000428924	EBI3,NCKAP1L,SASH3,GPR183,DOCK8,LYN
GO:1902105	Regulation of leukocyte differentiation	6	285	1.22	0.00063	9606.ENSP00000293373,9606.ENSP00000312150,9606.ENSP00000320176,9606.ENSP00000333779,9606.ENSP00000349359,9606.ENSP00000428924	NCKAP1L,TRIB1,HCLS1,EVI2B,SASH3,LYN
GO:1902107	Positive regulation of leukocyte differentiation	5	156	1.4	0.00068	9606.ENSP00000293373,9606.ENSP00000312150,9606.ENSP00000320176,9606.ENSP00000333779,9606.ENSP00000349359	NCKAP1L,TRIB1,HCLS1,EVI2B,SASH3
GO:0030155	Regulation of cell adhesion	8	712	0.94	0.00077	9606.ENSP00000221847,9606.ENSP00000293373,9606.ENSP00000349359,9606.ENSP00000352121,9606.ENSP00000353259,9606.ENSP00000381034,9606.ENSP00000394888,9606.ENSP00000428924	EBI3,NCKAP1L,SASH3,PIK3CG,CD300A,SOCS6,DOCK8,LYN
GO:0002250	Adaptive immune response	6	317	1.17	0.00097	9606.ENSP00000221847,9606.ENSP00000312367,9606.ENSP00000345243,9606.ENSP00000352121,9606.ENSP00000365596,9606.ENSP00000428924	EBI3,CD84,SIGLEC10,PIK3CG,GPR183,LYN
GO:0050900	Leukocyte migration	6	316	1.17	0.00097	9606.ENSP00000293373,9606.ENSP00000312367,9606.ENSP00000352121,9606.ENSP00000365596,9606.ENSP00000394888,9606.ENSP00000428924	NCKAP1L,CD84,PIK3CG,GPR183,DOCK8,LYN
GO:0030218	Erythrocyte differentiation	4	82	1.58	0.0014	9606.ENSP00000293373,9606.ENSP00000320176,9606.ENSP00000331614,9606.ENSP00000428924	NCKAP1L,HCLS1,IKZF1,LYN
GO:0048583	Regulation of response to stimulus	16	4114	0.48	0.0014	9606.ENSP00000224337,9606.ENSP00000234313,9606.ENSP00000293373,9606.ENSP00000312150,9606.ENSP00000312367,9606.ENSP00000320176,9606.ENSP00000345243,9606.ENSP00000349359,9606.ENSP00000352121,9606.ENSP00000353259,9606.ENSP00000356429,9606.ENSP00000365596,9606.ENSP00000366694,9606.ENSP00000381034,9606.ENSP00000386911,9606.ENSP00000428924	BLNK,PLEK,NCKAP1L,TRIB1,CD84,HCLS1,SIGLEC10,SASH3,PIK3CG,CD300A,RGS1,GPR183,KCTD12,SOCS6,ARHGAP25,LYN
GO:0036336	Dendritic cell migration	3	24	1.99	0.0017	9606.ENSP00000352121,9606.ENSP00000365596,9606.ENSP00000394888	PIK3CG,GPR183,DOCK8
GO:0050870	Positive regulation of t cell activation	5	209	1.27	0.002	9606.ENSP00000221847,9606.ENSP00000293373,9606.ENSP00000349359,9606.ENSP00000394888,9606.ENSP00000428924	EBI3,NCKAP1L,SASH3,DOCK8,LYN
GO:0046634	Regulation of alpha-beta t cell activation	4	96	1.51	0.0022	9606.ENSP00000221847,9606.ENSP00000293373,9606.ENSP00000349359,9606.ENSP00000353259	EBI3,NCKAP1L,SASH3,CD300A
GO:0045639	Positive regulation of myeloid cell differentiation	4	99	1.5	0.0024	9606.ENSP00000293373,9606.ENSP00000312150,9606.ENSP00000320176,9606.ENSP00000333779	NCKAP1L,TRIB1,HCLS1,EVI2B
GO:0043304	Regulation of mast cell degranulation	3	31	1.88	0.003	9606.ENSP00000312367,9606.ENSP00000353259,9606.ENSP00000428924	CD84,CD300A,LYN
GO:0042110	T cell activation	5	243	1.21	0.0035	9606.ENSP00000221847,9606.ENSP00000352121,9606.ENSP00000365596,9606.ENSP00000381581,9606.ENSP00000394888	EBI3,PIK3CG,GPR183,LCP1,DOCK8
GO:0050896	Response to stimulus	21	8046	0.31	0.0035	9606.ENSP00000205636,9606.ENSP00000221847,9606.ENSP00000224337,9606.ENSP00000234313,9606.ENSP00000242480,9606.ENSP00000271324,9606.ENSP00000293373,9606.ENSP00000294507,9606.ENSP00000312150,9606.ENSP00000312367,9606.ENSP00000320176,9606.ENSP00000345243,9606.ENSP00000352121,9606.ENSP00000353259,9606.ENSP00000356429,9606.ENSP00000365596,9606.ENSP00000381034,9606.ENSP00000381581,9606.ENSP00000386911,…	CMTM6,EBI3,BLNK,PLEK,EGR2,CD53,NCKAP1L,LAPTM5,TRIB1,CD84,HCLS1,SIGLEC10,PIK3CG,CD300A,RGS1,GPR183,SOCS6,LCP1,ARHGAP25,DOCK8,LYN
GO:0045658	Regulation of neutrophil differentiation	2	3	2.72	0.0039	9606.ENSP00000312150,9606.ENSP00000333779	TRIB1,EVI2B
GO:0042098	T cell proliferation	3	36	1.81	0.004	9606.ENSP00000221847,9606.ENSP00000352121,9606.ENSP00000394888	EBI3,PIK3CG,DOCK8
GO:0002761	Regulation of myeloid leukocyte differentiation	4	121	1.41	0.0044	9606.ENSP00000312150,9606.ENSP00000320176,9606.ENSP00000333779,9606.ENSP00000428924	TRIB1,HCLS1,EVI2B,LYN
GO:0045637	Regulation of myeloid cell differentiation	5	260	1.18	0.0044	9606.ENSP00000293373,9606.ENSP00000312150,9606.ENSP00000320176,9606.ENSP00000333779,9606.ENSP00000428924	NCKAP1L,TRIB1,HCLS1,EVI2B,LYN
GO:0045055	Regulated exocytosis	7	697	0.9	0.0047	9606.ENSP00000205636,9606.ENSP00000234313,9606.ENSP00000271324,9606.ENSP00000293373,9606.ENSP00000352121,9606.ENSP00000353259,9606.ENSP00000428924	CMTM6,PLEK,CD53,NCKAP1L,PIK3CG,CD300A,LYN
GO:0045597	Positive regulation of cell differentiation	8	993	0.8	0.0051	9606.ENSP00000242480,9606.ENSP00000271324,9606.ENSP00000293373,9606.ENSP00000312150,9606.ENSP00000320176,9606.ENSP00000333779,9606.ENSP00000349359,9606.ENSP00000428924	EGR2,CD53,NCKAP1L,TRIB1,HCLS1,EVI2B,SASH3,LYN
GO:0050853	B cell receptor signaling pathway	3	41	1.76	0.0051	9606.ENSP00000224337,9606.ENSP00000293373,9606.ENSP00000428924	BLNK,NCKAP1L,LYN
GO:0030890	Positive regulation of b cell proliferation	3	43	1.74	0.0057	9606.ENSP00000293373,9606.ENSP00000349359,9606.ENSP00000365596	NCKAP1L,SASH3,GPR183
GO:0050671	Positive regulation of lymphocyte proliferation	4	134	1.37	0.0057	9606.ENSP00000221847,9606.ENSP00000293373,9606.ENSP00000349359,9606.ENSP00000365596	EBI3,NCKAP1L,SASH3,GPR183
GO:0048518	Positive regulation of biological process	18	6112	0.36	0.0067	9606.ENSP00000221847,9606.ENSP00000224337,9606.ENSP00000234313,9606.ENSP00000242480,9606.ENSP00000271324,9606.ENSP00000293373,9606.ENSP00000312150,9606.ENSP00000312367,9606.ENSP00000320176,9606.ENSP00000331614,9606.ENSP00000333779,9606.ENSP00000349359,9606.ENSP00000352121,9606.ENSP00000353259,9606.ENSP00000365596,9606.ENSP00000381581,9606.ENSP00000394888,9606.ENSP00000428924	EBI3,BLNK,PLEK,EGR2,CD53,NCKAP1L,TRIB1,CD84,HCLS1,IKZF1,EVI2B,SASH3,PIK3CG,CD300A,GPR183,LCP1,DOCK8,LYN
GO:0033628	Regulation of cell adhesion mediated by integrin	3	48	1.69	0.0069	9606.ENSP00000293373,9606.ENSP00000352121,9606.ENSP00000428924	NCKAP1L,PIK3CG,LYN
GO:0043299	Leukocyte degranulation	6	506	0.97	0.0069	9606.ENSP00000205636,9606.ENSP00000271324,9606.ENSP00000293373,9606.ENSP00000352121,9606.ENSP00000353259,9606.ENSP00000428924	CMTM6,CD53,NCKAP1L,PIK3CG,CD300A,LYN
GO:0002444	Myeloid leukocyte mediated immunity	6	516	0.96	0.0073	9606.ENSP00000205636,9606.ENSP00000271324,9606.ENSP00000293373,9606.ENSP00000352121,9606.ENSP00000353259,9606.ENSP00000428924	CMTM6,CD53,NCKAP1L,PIK3CG,CD300A,LYN
GO:0051345	Positive regulation of hydrolase activity	7	772	0.85	0.0073	9606.ENSP00000234313,9606.ENSP00000293373,9606.ENSP00000353259,9606.ENSP00000356429,9606.ENSP00000386911,9606.ENSP00000394888,9606.ENSP00000428924	PLEK,NCKAP1L,CD300A,RGS1,ARHGAP25,DOCK8,LYN
GO:0002275	Myeloid cell activation involved in immune response	6	522	0.95	0.0077	9606.ENSP00000205636,9606.ENSP00000271324,9606.ENSP00000293373,9606.ENSP00000352121,9606.ENSP00000353259,9606.ENSP00000428924	CMTM6,CD53,NCKAP1L,PIK3CG,CD300A,LYN
GO:0043305	Negative regulation of mast cell degranulation	2	6	2.42	0.0078	9606.ENSP00000312367,9606.ENSP00000353259	CD84,CD300A
GO:0046635	Positive regulation of alpha-beta t cell activation	3	61	1.59	0.0121	9606.ENSP00000221847,9606.ENSP00000293373,9606.ENSP00000349359	EBI3,NCKAP1L,SASH3
GO:0002695	Negative regulation of leukocyte activation	4	181	1.24	0.0136	9606.ENSP00000312367,9606.ENSP00000353259,9606.ENSP00000381034,9606.ENSP00000428924	CD84,CD300A,SOCS6,LYN
GO:0016477	Cell migration	7	896	0.79	0.0161	9606.ENSP00000293373,9606.ENSP00000312367,9606.ENSP00000352121,9606.ENSP00000365596,9606.ENSP00000381581,9606.ENSP00000394888,9606.ENSP00000428924	NCKAP1L,CD84,PIK3CG,GPR183,LCP1,DOCK8,LYN
GO:0001776	Leukocyte homeostasis	3	69	1.53	0.0162	9606.ENSP00000293373,9606.ENSP00000365596,9606.ENSP00000428924	NCKAP1L,GPR183,LYN
GO:0040011	Locomotion	8	1251	0.7	0.0177	9606.ENSP00000242480,9606.ENSP00000293373,9606.ENSP00000312367,9606.ENSP00000352121,9606.ENSP00000365596,9606.ENSP00000381581,9606.ENSP00000394888,9606.ENSP00000428924	EGR2,NCKAP1L,CD84,PIK3CG,GPR183,LCP1,DOCK8,LYN
GO:0065007	Biological regulation	24	12171	0.19	0.0177	9606.ENSP00000205636,9606.ENSP00000221847,9606.ENSP00000224337,9606.ENSP00000234313,9606.ENSP00000242480,9606.ENSP00000271324,9606.ENSP00000293373,9606.ENSP00000312150,9606.ENSP00000312367,9606.ENSP00000320176,9606.ENSP00000331614,9606.ENSP00000333779,9606.ENSP00000345243,9606.ENSP00000349359,9606.ENSP00000352121,9606.ENSP00000353259,9606.ENSP00000356429,9606.ENSP00000365596,9606.ENSP00000366694,…	CMTM6,EBI3,BLNK,PLEK,EGR2,CD53,NCKAP1L,TRIB1,CD84,HCLS1,IKZF1,EVI2B,SIGLEC10,SASH3,PIK3CG,CD300A,RGS1,GPR183,KCTD12,SOCS6,LCP1,ARHGAP25,DOCK8,LYN
GO:0048585	Negative regulation of response to stimulus	9	1636	0.63	0.0181	9606.ENSP00000234313,9606.ENSP00000312150,9606.ENSP00000312367,9606.ENSP00000345243,9606.ENSP00000353259,9606.ENSP00000356429,9606.ENSP00000381034,9606.ENSP00000386911,9606.ENSP00000428924	PLEK,TRIB1,CD84,SIGLEC10,CD300A,RGS1,SOCS6,ARHGAP25,LYN
GO:0002685	Regulation of leukocyte migration	4	209	1.18	0.0206	9606.ENSP00000293373,9606.ENSP00000353259,9606.ENSP00000394888,9606.ENSP00000428924	NCKAP1L,CD300A,DOCK8,LYN
GO:0002703	Regulation of leukocyte mediated immunity	4	209	1.18	0.0206	9606.ENSP00000312367,9606.ENSP00000349359,9606.ENSP00000353259,9606.ENSP00000428924	CD84,SASH3,CD300A,LYN
GO:0035556	Intracellular signal transduction	9	1712	0.61	0.0236	9606.ENSP00000224337,9606.ENSP00000234313,9606.ENSP00000312150,9606.ENSP00000320176,9606.ENSP00000352121,9606.ENSP00000381034,9606.ENSP00000381581,9606.ENSP00000394888,9606.ENSP00000428924	BLNK,PLEK,TRIB1,HCLS1,PIK3CG,SOCS6,LCP1,DOCK8,LYN
GO:0002699	Positive regulation of immune effector process	4	223	1.15	0.0243	9606.ENSP00000312367,9606.ENSP00000349359,9606.ENSP00000353259,9606.ENSP00000428924	CD84,SASH3,CD300A,LYN
GO:0014068	Positive regulation of phosphatidylinositol 3-kinase signaling	3	87	1.43	0.026	9606.ENSP00000320176,9606.ENSP00000352121,9606.ENSP00000428924	HCLS1,PIK3CG,LYN
GO:2000106	Regulation of leukocyte apoptotic process	3	87	1.43	0.026	9606.ENSP00000320176,9606.ENSP00000394888,9606.ENSP00000428924	HCLS1,DOCK8,LYN
GO:0007165	Signal transduction	15	4876	0.38	0.0266	9606.ENSP00000221847,9606.ENSP00000224337,9606.ENSP00000234313,9606.ENSP00000271324,9606.ENSP00000293373,9606.ENSP00000312150,9606.ENSP00000320176,9606.ENSP00000352121,9606.ENSP00000356429,9606.ENSP00000365596,9606.ENSP00000381034,9606.ENSP00000381581,9606.ENSP00000386911,9606.ENSP00000394888,9606.ENSP00000428924	EBI3,BLNK,PLEK,CD53,NCKAP1L,TRIB1,HCLS1,PIK3CG,RGS1,GPR183,SOCS6,LCP1,ARHGAP25,DOCK8,LYN
GO:0010818	T cell chemotaxis	2	15	2.02	0.0266	9606.ENSP00000352121,9606.ENSP00000365596	PIK3CG,GPR183
GO:0032101	Regulation of response to external stimulus	7	1013	0.73	0.0266	9606.ENSP00000234313,9606.ENSP00000293373,9606.ENSP00000312150,9606.ENSP00000345243,9606.ENSP00000352121,9606.ENSP00000365596,9606.ENSP00000428924	PLEK,NCKAP1L,TRIB1,SIGLEC10,PIK3CG,GPR183,LYN
GO:0045651	Positive regulation of macrophage differentiation	2	15	2.02	0.0266	9606.ENSP00000312150,9606.ENSP00000320176	TRIB1,HCLS1
GO:0051240	Positive regulation of multicellular organismal process	9	1770	0.6	0.0266	9606.ENSP00000221847,9606.ENSP00000234313,9606.ENSP00000242480,9606.ENSP00000293373,9606.ENSP00000312150,9606.ENSP00000320176,9606.ENSP00000333779,9606.ENSP00000349359,9606.ENSP00000428924	EBI3,PLEK,EGR2,NCKAP1L,TRIB1,HCLS1,EVI2B,SASH3,LYN
GO:0060099	Regulation of phagocytosis, engulfment	2	15	2.02	0.0266	9606.ENSP00000293373,9606.ENSP00000353259	NCKAP1L,CD300A
GO:0002683	Negative regulation of immune system process	5	450	0.94	0.0276	9606.ENSP00000312150,9606.ENSP00000312367,9606.ENSP00000353259,9606.ENSP00000381034,9606.ENSP00000428924	TRIB1,CD84,CD300A,SOCS6,LYN
GO:0048522	Positive regulation of cellular process	16	5579	0.35	0.0276	9606.ENSP00000221847,9606.ENSP00000234313,9606.ENSP00000242480,9606.ENSP00000271324,9606.ENSP00000293373,9606.ENSP00000312150,9606.ENSP00000320176,9606.ENSP00000331614,9606.ENSP00000333779,9606.ENSP00000349359,9606.ENSP00000352121,9606.ENSP00000353259,9606.ENSP00000365596,9606.ENSP00000381581,9606.ENSP00000394888,9606.ENSP00000428924	EBI3,PLEK,EGR2,CD53,NCKAP1L,TRIB1,HCLS1,IKZF1,EVI2B,SASH3,PIK3CG,CD300A,GPR183,LCP1,DOCK8,LYN
GO:0051239	Regulation of multicellular organismal process	12	3227	0.46	0.0286	9606.ENSP00000221847,9606.ENSP00000234313,9606.ENSP00000242480,9606.ENSP00000293373,9606.ENSP00000312150,9606.ENSP00000312367,9606.ENSP00000320176,9606.ENSP00000333779,9606.ENSP00000349359,9606.ENSP00000352121,9606.ENSP00000365596,9606.ENSP00000428924	EBI3,PLEK,EGR2,NCKAP1L,TRIB1,CD84,HCLS1,EVI2B,SASH3,PIK3CG,GPR183,LYN
GO:0019220	Regulation of phosphate metabolic process	9	1816	0.59	0.0292	9606.ENSP00000234313,9606.ENSP00000293373,9606.ENSP00000312150,9606.ENSP00000320176,9606.ENSP00000352121,9606.ENSP00000353259,9606.ENSP00000365596,9606.ENSP00000381034,9606.ENSP00000428924	PLEK,NCKAP1L,TRIB1,HCLS1,PIK3CG,CD300A,GPR183,SOCS6,LYN
GO:0030889	Negative regulation of b cell proliferation	2	17	1.96	0.0292	9606.ENSP00000353259,9606.ENSP00000428924	CD300A,LYN
GO:0042102	Positive regulation of t cell proliferation	3	97	1.38	0.0292	9606.ENSP00000221847,9606.ENSP00000293373,9606.ENSP00000349359	EBI3,NCKAP1L,SASH3
GO:0043303	Mast cell degranulation	2	17	1.96	0.0292	9606.ENSP00000352121,9606.ENSP00000428924	PIK3CG,LYN
GO:0050789	Regulation of biological process	23	11475	0.2	0.0292	9606.ENSP00000221847,9606.ENSP00000224337,9606.ENSP00000234313,9606.ENSP00000242480,9606.ENSP00000271324,9606.ENSP00000293373,9606.ENSP00000312150,9606.ENSP00000312367,9606.ENSP00000320176,9606.ENSP00000331614,9606.ENSP00000333779,9606.ENSP00000345243,9606.ENSP00000349359,9606.ENSP00000352121,9606.ENSP00000353259,9606.ENSP00000356429,9606.ENSP00000365596,9606.ENSP00000366694,9606.ENSP00000381034,…	EBI3,BLNK,PLEK,EGR2,CD53,NCKAP1L,TRIB1,CD84,HCLS1,IKZF1,EVI2B,SIGLEC10,SASH3,PIK3CG,CD300A,RGS1,GPR183,KCTD12,SOCS6,LCP1,ARHGAP25,DOCK8,LYN
GO:0044093	Positive regulation of molecular function	9	1842	0.58	0.0309	9606.ENSP00000234313,9606.ENSP00000293373,9606.ENSP00000320176,9606.ENSP00000352121,9606.ENSP00000353259,9606.ENSP00000356429,9606.ENSP00000386911,9606.ENSP00000394888,9606.ENSP00000428924	PLEK,NCKAP1L,HCLS1,PIK3CG,CD300A,RGS1,ARHGAP25,DOCK8,LYN
GO:0002407	Dendritic cell chemotaxis	2	19	1.92	0.0335	9606.ENSP00000352121,9606.ENSP00000365596	PIK3CG,GPR183
GO:0045595	Regulation of cell differentiation	9	1874	0.58	0.0343	9606.ENSP00000242480,9606.ENSP00000271324,9606.ENSP00000293373,9606.ENSP00000312150,9606.ENSP00000320176,9606.ENSP00000333779,9606.ENSP00000349359,9606.ENSP00000365596,9606.ENSP00000428924	EGR2,CD53,NCKAP1L,TRIB1,HCLS1,EVI2B,SASH3,GPR183,LYN
GO:0043085	Positive regulation of catalytic activity	8	1489	0.62	0.0381	9606.ENSP00000234313,9606.ENSP00000293373,9606.ENSP00000352121,9606.ENSP00000353259,9606.ENSP00000356429,9606.ENSP00000386911,9606.ENSP00000394888,9606.ENSP00000428924	PLEK,NCKAP1L,PIK3CG,CD300A,RGS1,ARHGAP25,DOCK8,LYN
GO:0051716	Cellular response to stimulus	17	6489	0.31	0.039	9606.ENSP00000221847,9606.ENSP00000224337,9606.ENSP00000234313,9606.ENSP00000242480,9606.ENSP00000271324,9606.ENSP00000293373,9606.ENSP00000294507,9606.ENSP00000312150,9606.ENSP00000320176,9606.ENSP00000352121,9606.ENSP00000356429,9606.ENSP00000365596,9606.ENSP00000381034,9606.ENSP00000381581,9606.ENSP00000386911,9606.ENSP00000394888,9606.ENSP00000428924	EBI3,BLNK,PLEK,EGR2,CD53,NCKAP1L,LAPTM5,TRIB1,HCLS1,PIK3CG,RGS1,GPR183,SOCS6,LCP1,ARHGAP25,DOCK8,LYN
GO:0006928	Movement of cell or subcellular component	8	1501	0.62	0.0396	9606.ENSP00000242480,9606.ENSP00000293373,9606.ENSP00000312367,9606.ENSP00000352121,9606.ENSP00000365596,9606.ENSP00000381581,9606.ENSP00000394888,9606.ENSP00000428924	EGR2,NCKAP1L,CD84,PIK3CG,GPR183,LCP1,DOCK8,LYN
GO:0050790	Regulation of catalytic activity	10	2386	0.52	0.0412	9606.ENSP00000234313,9606.ENSP00000293373,9606.ENSP00000312150,9606.ENSP00000352121,9606.ENSP00000353259,9606.ENSP00000356429,9606.ENSP00000381034,9606.ENSP00000386911,9606.ENSP00000394888,9606.ENSP00000428924	PLEK,NCKAP1L,TRIB1,PIK3CG,CD300A,RGS1,SOCS6,ARHGAP25,DOCK8,LYN
GO:0030036	Actin cytoskeleton organization	5	516	0.88	0.0428	9606.ENSP00000234313,9606.ENSP00000293373,9606.ENSP00000320176,9606.ENSP00000381581,9606.ENSP00000386911	PLEK,NCKAP1L,HCLS1,LCP1,ARHGAP25
GO:0001782	B cell homeostasis	2	24	1.81	0.0462	9606.ENSP00000293373,9606.ENSP00000428924	NCKAP1L,LYN
GO:0014013	Regulation of gliogenesis	3	119	1.3	0.0462	9606.ENSP00000242480,9606.ENSP00000365596,9606.ENSP00000428924	EGR2,GPR183,LYN
GO:0045937	Positive regulation of phosphate metabolic process	7	1164	0.67	0.0462	9606.ENSP00000234313,9606.ENSP00000293373,9606.ENSP00000320176,9606.ENSP00000352121,9606.ENSP00000353259,9606.ENSP00000365596,9606.ENSP00000428924	PLEK,NCKAP1L,HCLS1,PIK3CG,CD300A,GPR183,LYN

## Sheet: BP cluster 2 microglia
#term ID	term description	observed gene count	background gene count	strength	false discovery rate	matching proteins in your network (IDs)	matching proteins in your network (labels)
GO:0001819	Positive regulation of cytokine production	8	461	1.25	7.85e-05	9606.ENSP00000245907,9606.ENSP00000261623,9606.ENSP00000263341,9606.ENSP00000302846,9606.ENSP00000312002,9606.ENSP00000332049,9606.ENSP00000367851,9606.ENSP00000433138	C3,CYBA,IL1B,PTGER4,HAVCR2,CD86,CYBB,CASP1
GO:0006955	Immune response	11	1588	0.85	0.00027	9606.ENSP00000245907,9606.ENSP00000261623,9606.ENSP00000263341,9606.ENSP00000293778,9606.ENSP00000296140,9606.ENSP00000302846,9606.ENSP00000312002,9606.ENSP00000332049,9606.ENSP00000366641,9606.ENSP00000367851,9606.ENSP00000433138	C3,CYBA,IL1B,CXCL16,CCR1,PTGER4,HAVCR2,CD86,SLC2A5,CYBB,CASP1
GO:0051240	Positive regulation of multicellular organismal process	11	1770	0.81	0.00055	9606.ENSP00000245907,9606.ENSP00000261623,9606.ENSP00000263341,9606.ENSP00000290573,9606.ENSP00000296140,9606.ENSP00000302846,9606.ENSP00000312002,9606.ENSP00000312029,9606.ENSP00000332049,9606.ENSP00000367851,9606.ENSP00000433138	C3,CYBA,IL1B,HK2,CCR1,PTGER4,HAVCR2,UCP2,CD86,CYBB,CASP1
GO:0006954	Inflammatory response	7	515	1.15	0.0009	9606.ENSP00000245907,9606.ENSP00000261623,9606.ENSP00000263341,9606.ENSP00000296140,9606.ENSP00000302846,9606.ENSP00000312002,9606.ENSP00000367851	C3,CYBA,IL1B,CCR1,PTGER4,HAVCR2,CYBB
GO:0006952	Defense response	9	1296	0.85	0.0021	9606.ENSP00000245907,9606.ENSP00000261623,9606.ENSP00000263341,9606.ENSP00000293778,9606.ENSP00000296140,9606.ENSP00000302846,9606.ENSP00000312002,9606.ENSP00000367851,9606.ENSP00000433138	C3,CYBA,IL1B,CXCL16,CCR1,PTGER4,HAVCR2,CYBB,CASP1
GO:0051707	Response to other organism	9	1256	0.87	0.0021	9606.ENSP00000245907,9606.ENSP00000261623,9606.ENSP00000263341,9606.ENSP00000293778,9606.ENSP00000302846,9606.ENSP00000312002,9606.ENSP00000332049,9606.ENSP00000367851,9606.ENSP00000433138	C3,CYBA,IL1B,CXCL16,PTGER4,HAVCR2,CD86,CYBB,CASP1
GO:0071260	Cellular response to mechanical stimulus	4	79	1.72	0.0021	9606.ENSP00000261623,9606.ENSP00000263341,9606.ENSP00000302846,9606.ENSP00000433138	CYBA,IL1B,PTGER4,CASP1
GO:1903557	Positive regulation of tumor necrosis factor superfamily cytokine production	4	90	1.66	0.0021	9606.ENSP00000261623,9606.ENSP00000312002,9606.ENSP00000332049,9606.ENSP00000367851	CYBA,HAVCR2,CD86,CYBB
GO:0044419	Interspecies interaction between organisms	10	1899	0.73	0.0033	9606.ENSP00000245907,9606.ENSP00000261623,9606.ENSP00000263341,9606.ENSP00000293778,9606.ENSP00000302846,9606.ENSP00000312002,9606.ENSP00000332049,9606.ENSP00000367851,9606.ENSP00000433138,9606.ENSP00000444408	C3,CYBA,IL1B,CXCL16,PTGER4,HAVCR2,CD86,CYBB,CASP1,SLC1A5
GO:1901701	Cellular response to oxygen-containing compound	8	1055	0.89	0.0033	9606.ENSP00000261623,9606.ENSP00000263341,9606.ENSP00000302846,9606.ENSP00000312002,9606.ENSP00000332049,9606.ENSP00000366641,9606.ENSP00000367851,9606.ENSP00000433138	CYBA,IL1B,PTGER4,HAVCR2,CD86,SLC2A5,CYBB,CASP1
GO:0001775	Cell activation	8	1075	0.88	0.0034	9606.ENSP00000245907,9606.ENSP00000261623,9606.ENSP00000263341,9606.ENSP00000302846,9606.ENSP00000312002,9606.ENSP00000332049,9606.ENSP00000366641,9606.ENSP00000367851	C3,CYBA,IL1B,PTGER4,HAVCR2,CD86,SLC2A5,CYBB
GO:0046903	Secretion	8	1097	0.88	0.0035	9606.ENSP00000245907,9606.ENSP00000261623,9606.ENSP00000290573,9606.ENSP00000296140,9606.ENSP00000366641,9606.ENSP00000367851,9606.ENSP00000369702,9606.ENSP00000444408	C3,CYBA,HK2,CCR1,SLC2A5,CYBB,LHFPL2,SLC1A5
GO:0032103	Positive regulation of response to external stimulus	6	511	1.08	0.005	9606.ENSP00000245907,9606.ENSP00000261623,9606.ENSP00000263341,9606.ENSP00000296140,9606.ENSP00000302846,9606.ENSP00000312002	C3,CYBA,IL1B,CCR1,PTGER4,HAVCR2
GO:0051239	Regulation of multicellular organismal process	12	3227	0.58	0.005	9606.ENSP00000245907,9606.ENSP00000261623,9606.ENSP00000263341,9606.ENSP00000290573,9606.ENSP00000295256,9606.ENSP00000296140,9606.ENSP00000302846,9606.ENSP00000312002,9606.ENSP00000312029,9606.ENSP00000332049,9606.ENSP00000367851,9606.ENSP00000433138	C3,CYBA,IL1B,HK2,HPGDS,CCR1,PTGER4,HAVCR2,UCP2,CD86,CYBB,CASP1
GO:1904845	Cellular response to l-glutamine	2	3	2.84	0.006	9606.ENSP00000261623,9606.ENSP00000367851	CYBA,CYBB
GO:0032496	Response to lipopolysaccharide	5	313	1.22	0.0062	9606.ENSP00000263341,9606.ENSP00000302846,9606.ENSP00000312002,9606.ENSP00000332049,9606.ENSP00000433138	IL1B,PTGER4,HAVCR2,CD86,CASP1
GO:0033993	Response to lipid	7	858	0.92	0.0062	9606.ENSP00000261623,9606.ENSP00000263341,9606.ENSP00000302846,9606.ENSP00000312002,9606.ENSP00000332049,9606.ENSP00000367851,9606.ENSP00000433138	CYBA,IL1B,PTGER4,HAVCR2,CD86,CYBB,CASP1
GO:0014805	Smooth muscle adaptation	2	4	2.71	0.0075	9606.ENSP00000261623,9606.ENSP00000263341	CYBA,IL1B
GO:0045917	Positive regulation of complement activation	2	4	2.71	0.0075	9606.ENSP00000245907,9606.ENSP00000263341	C3,IL1B
GO:0045321	Leukocyte activation	7	929	0.89	0.0081	9606.ENSP00000245907,9606.ENSP00000261623,9606.ENSP00000302846,9606.ENSP00000312002,9606.ENSP00000332049,9606.ENSP00000366641,9606.ENSP00000367851	C3,CYBA,PTGER4,HAVCR2,CD86,SLC2A5,CYBB
GO:0009605	Response to external stimulus	10	2310	0.65	0.0082	9606.ENSP00000245907,9606.ENSP00000261623,9606.ENSP00000263341,9606.ENSP00000293778,9606.ENSP00000296140,9606.ENSP00000302846,9606.ENSP00000312002,9606.ENSP00000332049,9606.ENSP00000367851,9606.ENSP00000433138	C3,CYBA,IL1B,CXCL16,CCR1,PTGER4,HAVCR2,CD86,CYBB,CASP1
GO:0070887	Cellular response to chemical stimulus	11	2919	0.59	0.0083	9606.ENSP00000261623,9606.ENSP00000263341,9606.ENSP00000290573,9606.ENSP00000293778,9606.ENSP00000296140,9606.ENSP00000302846,9606.ENSP00000312002,9606.ENSP00000332049,9606.ENSP00000366641,9606.ENSP00000367851,9606.ENSP00000433138	CYBA,IL1B,HK2,CXCL16,CCR1,PTGER4,HAVCR2,CD86,SLC2A5,CYBB,CASP1
GO:1904044	Response to aldosterone	2	5	2.61	0.0083	9606.ENSP00000261623,9606.ENSP00000367851	CYBA,CYBB
GO:0002366	Leukocyte activation involved in immune response	6	626	0.99	0.0085	9606.ENSP00000245907,9606.ENSP00000261623,9606.ENSP00000302846,9606.ENSP00000312002,9606.ENSP00000366641,9606.ENSP00000367851	C3,CYBA,PTGER4,HAVCR2,SLC2A5,CYBB
GO:0009617	Response to bacterium	6	634	0.99	0.0085	9606.ENSP00000245907,9606.ENSP00000263341,9606.ENSP00000302846,9606.ENSP00000312002,9606.ENSP00000332049,9606.ENSP00000433138	C3,IL1B,PTGER4,HAVCR2,CD86,CASP1
GO:0031349	Positive regulation of defense response	5	367	1.15	0.0085	9606.ENSP00000245907,9606.ENSP00000261623,9606.ENSP00000263341,9606.ENSP00000302846,9606.ENSP00000312002	C3,CYBA,IL1B,PTGER4,HAVCR2
GO:0032663	Regulation of interleukin-2 production	3	56	1.74	0.0085	9606.ENSP00000263341,9606.ENSP00000312002,9606.ENSP00000332049	IL1B,HAVCR2,CD86
GO:0032940	Secretion by cell	7	979	0.87	0.0085	9606.ENSP00000245907,9606.ENSP00000261623,9606.ENSP00000296140,9606.ENSP00000366641,9606.ENSP00000367851,9606.ENSP00000369702,9606.ENSP00000444408	C3,CYBA,CCR1,SLC2A5,CYBB,LHFPL2,SLC1A5
GO:0045766	Positive regulation of angiogenesis	4	169	1.39	0.0085	9606.ENSP00000245907,9606.ENSP00000263341,9606.ENSP00000290573,9606.ENSP00000367851	C3,IL1B,HK2,CYBB
GO:0071310	Cellular response to organic substance	10	2369	0.64	0.0085	9606.ENSP00000261623,9606.ENSP00000263341,9606.ENSP00000290573,9606.ENSP00000296140,9606.ENSP00000302846,9606.ENSP00000312002,9606.ENSP00000332049,9606.ENSP00000366641,9606.ENSP00000367851,9606.ENSP00000433138	CYBA,IL1B,HK2,CCR1,PTGER4,HAVCR2,CD86,SLC2A5,CYBB,CASP1
GO:0010033	Response to organic substance	11	3011	0.58	0.0086	9606.ENSP00000261623,9606.ENSP00000263341,9606.ENSP00000290573,9606.ENSP00000293778,9606.ENSP00000296140,9606.ENSP00000302846,9606.ENSP00000312002,9606.ENSP00000332049,9606.ENSP00000366641,9606.ENSP00000367851,9606.ENSP00000433138	CYBA,IL1B,HK2,CXCL16,CCR1,PTGER4,HAVCR2,CD86,SLC2A5,CYBB,CASP1
GO:0032101	Regulation of response to external stimulus	7	1013	0.85	0.0093	9606.ENSP00000245907,9606.ENSP00000261623,9606.ENSP00000263341,9606.ENSP00000296140,9606.ENSP00000302846,9606.ENSP00000312002,9606.ENSP00000433138	C3,CYBA,IL1B,CCR1,PTGER4,HAVCR2,CASP1
GO:0071222	Cellular response to lipopolysaccharide	4	185	1.35	0.0093	9606.ENSP00000263341,9606.ENSP00000312002,9606.ENSP00000332049,9606.ENSP00000433138	IL1B,HAVCR2,CD86,CASP1
GO:0031347	Regulation of defense response	6	674	0.96	0.0097	9606.ENSP00000245907,9606.ENSP00000261623,9606.ENSP00000263341,9606.ENSP00000302846,9606.ENSP00000312002,9606.ENSP00000433138	C3,CYBA,IL1B,PTGER4,HAVCR2,CASP1
GO:0045087	Innate immune response	6	703	0.94	0.0109	9606.ENSP00000245907,9606.ENSP00000261623,9606.ENSP00000293778,9606.ENSP00000312002,9606.ENSP00000367851,9606.ENSP00000433138	C3,CYBA,CXCL16,HAVCR2,CYBB,CASP1
GO:0050665	Hydrogen peroxide biosynthetic process	2	8	2.41	0.0109	9606.ENSP00000261623,9606.ENSP00000367851	CYBA,CYBB
GO:0050766	Positive regulation of phagocytosis	3	66	1.67	0.0109	9606.ENSP00000245907,9606.ENSP00000261623,9606.ENSP00000263341	C3,CYBA,IL1B
GO:0034097	Response to cytokine	7	1101	0.82	0.0128	9606.ENSP00000261623,9606.ENSP00000263341,9606.ENSP00000290573,9606.ENSP00000293778,9606.ENSP00000296140,9606.ENSP00000332049,9606.ENSP00000433138	CYBA,IL1B,HK2,CXCL16,CCR1,CD86,CASP1
GO:1900426	Positive regulation of defense response to bacterium	2	9	2.36	0.0128	9606.ENSP00000261623,9606.ENSP00000312002	CYBA,HAVCR2
GO:0010827	Regulation of glucose transmembrane transport	3	74	1.62	0.0134	9606.ENSP00000245907,9606.ENSP00000263341,9606.ENSP00000290573	C3,IL1B,HK2
GO:0009628	Response to abiotic stimulus	7	1147	0.8	0.0152	9606.ENSP00000261623,9606.ENSP00000263341,9606.ENSP00000290573,9606.ENSP00000302846,9606.ENSP00000312029,9606.ENSP00000367851,9606.ENSP00000433138	CYBA,IL1B,HK2,PTGER4,UCP2,CYBB,CASP1
GO:0019371	Cyclooxygenase pathway	2	11	2.27	0.0159	9606.ENSP00000295256,9606.ENSP00000389414	HPGDS,TBXAS1
GO:1901224	Positive regulation of nik/nf-kappab signaling	3	82	1.58	0.0164	9606.ENSP00000263341,9606.ENSP00000312002,9606.ENSP00000332049	IL1B,HAVCR2,CD86
GO:0006887	Exocytosis	6	789	0.89	0.0168	9606.ENSP00000245907,9606.ENSP00000261623,9606.ENSP00000296140,9606.ENSP00000366641,9606.ENSP00000367851,9606.ENSP00000369702	C3,CYBA,CCR1,SLC2A5,CYBB,LHFPL2
GO:0032760	Positive regulation of tumor necrosis factor production	3	88	1.55	0.0194	9606.ENSP00000261623,9606.ENSP00000312002,9606.ENSP00000367851	CYBA,HAVCR2,CYBB
GO:0006950	Response to stress	11	3485	0.51	0.0223	9606.ENSP00000245907,9606.ENSP00000261623,9606.ENSP00000263341,9606.ENSP00000290573,9606.ENSP00000293778,9606.ENSP00000296140,9606.ENSP00000302846,9606.ENSP00000312002,9606.ENSP00000312029,9606.ENSP00000367851,9606.ENSP00000433138	C3,CYBA,IL1B,HK2,CXCL16,CCR1,PTGER4,HAVCR2,UCP2,CYBB,CASP1
GO:0032787	Monocarboxylic acid metabolic process	5	515	1	0.0229	9606.ENSP00000245907,9606.ENSP00000290573,9606.ENSP00000295256,9606.ENSP00000389241,9606.ENSP00000389414	C3,HK2,HPGDS,DHRS9,TBXAS1
GO:0002275	Myeloid cell activation involved in immune response	5	522	0.99	0.0237	9606.ENSP00000245907,9606.ENSP00000261623,9606.ENSP00000312002,9606.ENSP00000366641,9606.ENSP00000367851	C3,CYBA,HAVCR2,SLC2A5,CYBB
GO:0019752	Carboxylic acid metabolic process	6	853	0.86	0.0237	9606.ENSP00000245907,9606.ENSP00000263341,9606.ENSP00000290573,9606.ENSP00000295256,9606.ENSP00000389241,9606.ENSP00000389414	C3,IL1B,HK2,HPGDS,DHRS9,TBXAS1
GO:0032611	interleukin-1 beta production	2	15	2.14	0.0237	9606.ENSP00000263341,9606.ENSP00000433138	IL1B,CASP1
GO:0042102	Positive regulation of t cell proliferation	3	97	1.5	0.0237	9606.ENSP00000263341,9606.ENSP00000312002,9606.ENSP00000332049	IL1B,HAVCR2,CD86
GO:0071396	Cellular response to lipid	5	528	0.99	0.0238	9606.ENSP00000263341,9606.ENSP00000302846,9606.ENSP00000312002,9606.ENSP00000332049,9606.ENSP00000433138	IL1B,PTGER4,HAVCR2,CD86,CASP1
GO:0042554	Superoxide anion generation	2	16	2.11	0.0255	9606.ENSP00000261623,9606.ENSP00000367851	CYBA,CYBB
GO:0019725	Cellular homeostasis	6	895	0.84	0.0273	9606.ENSP00000261623,9606.ENSP00000290573,9606.ENSP00000296140,9606.ENSP00000302846,9606.ENSP00000367851,9606.ENSP00000368245	CYBA,HK2,CCR1,PTGER4,CYBB,CXorf21
GO:0120254	Olefinic compound metabolic process	3	106	1.46	0.0273	9606.ENSP00000295256,9606.ENSP00000389241,9606.ENSP00000389414	HPGDS,DHRS9,TBXAS1
GO:0010647	Positive regulation of cell communication	8	1823	0.66	0.0277	9606.ENSP00000245907,9606.ENSP00000261623,9606.ENSP00000263341,9606.ENSP00000296140,9606.ENSP00000302846,9606.ENSP00000312002,9606.ENSP00000332049,9606.ENSP00000433138	C3,CYBA,IL1B,CCR1,PTGER4,HAVCR2,CD86,CASP1
GO:0023056	Positive regulation of signaling	8	1831	0.65	0.0277	9606.ENSP00000245907,9606.ENSP00000261623,9606.ENSP00000263341,9606.ENSP00000296140,9606.ENSP00000302846,9606.ENSP00000312002,9606.ENSP00000332049,9606.ENSP00000433138	C3,CYBA,IL1B,CCR1,PTGER4,HAVCR2,CD86,CASP1
GO:0034762	Regulation of transmembrane transport	5	560	0.96	0.0277	9606.ENSP00000245907,9606.ENSP00000261623,9606.ENSP00000263341,9606.ENSP00000290573,9606.ENSP00000367851	C3,CYBA,IL1B,HK2,CYBB
GO:0045730	Respiratory burst	2	18	2.06	0.0277	9606.ENSP00000261623,9606.ENSP00000367851	CYBA,CYBB
GO:0046394	Carboxylic acid biosynthetic process	4	290	1.15	0.0277	9606.ENSP00000263341,9606.ENSP00000295256,9606.ENSP00000389241,9606.ENSP00000389414	IL1B,HPGDS,DHRS9,TBXAS1
GO:0032753	Positive regulation of interleukin-4 production	2	23	1.95	0.0369	9606.ENSP00000312002,9606.ENSP00000332049	HAVCR2,CD86
GO:0001666	Response to hypoxia	4	342	1.08	0.0404	9606.ENSP00000261623,9606.ENSP00000290573,9606.ENSP00000312029,9606.ENSP00000367851	CYBA,HK2,UCP2,CYBB
GO:0009893	Positive regulation of metabolic process	11	3893	0.46	0.0404	9606.ENSP00000245907,9606.ENSP00000261623,9606.ENSP00000263341,9606.ENSP00000290573,9606.ENSP00000296140,9606.ENSP00000302846,9606.ENSP00000312002,9606.ENSP00000312029,9606.ENSP00000332049,9606.ENSP00000367851,9606.ENSP00000433138	C3,CYBA,IL1B,HK2,CCR1,PTGER4,HAVCR2,UCP2,CD86,CYBB,CASP1
GO:0071345	Cellular response to cytokine stimulus	6	1013	0.79	0.0404	9606.ENSP00000261623,9606.ENSP00000263341,9606.ENSP00000290573,9606.ENSP00000296140,9606.ENSP00000332049,9606.ENSP00000433138	CYBA,IL1B,HK2,CCR1,CD86,CASP1
GO:0050727	Regulation of inflammatory response	4	351	1.07	0.0426	9606.ENSP00000245907,9606.ENSP00000263341,9606.ENSP00000302846,9606.ENSP00000433138	C3,IL1B,PTGER4,CASP1
GO:0002825	Regulation of t-helper 1 type immune response	2	27	1.88	0.0445	9606.ENSP00000263341,9606.ENSP00000312002	IL1B,HAVCR2
GO:0030595	Leukocyte chemotaxis	3	142	1.34	0.0445	9606.ENSP00000263341,9606.ENSP00000293778,9606.ENSP00000296140	IL1B,CXCL16,CCR1
GO:0032675	Regulation of interleukin-6 production	3	142	1.34	0.0445	9606.ENSP00000261623,9606.ENSP00000263341,9606.ENSP00000312002	CYBA,IL1B,HAVCR2
GO:1990776	Response to angiotensin	2	27	1.88	0.0445	9606.ENSP00000261623,9606.ENSP00000367851	CYBA,CYBB
GO:0050729	Positive regulation of inflammatory response	3	144	1.33	0.0446	9606.ENSP00000245907,9606.ENSP00000263341,9606.ENSP00000302846	C3,IL1B,PTGER4
GO:0010575	Positive regulation of vascular endothelial growth factor production	2	28	1.87	0.0458	9606.ENSP00000245907,9606.ENSP00000263341	C3,IL1B
GO:0002675	Positive regulation of acute inflammatory response	2	29	1.85	0.0481	9606.ENSP00000245907,9606.ENSP00000263341	C3,IL1B
GO:0002822	Regulation of adaptive immune response based on somatic recombination of immune receptors built from immunoglobulin superfamily domains	3	150	1.31	0.0481	9606.ENSP00000245907,9606.ENSP00000263341,9606.ENSP00000312002	C3,IL1B,HAVCR2
GO:0065008	Regulation of biological quality	11	4042	0.45	0.0482	9606.ENSP00000245907,9606.ENSP00000261623,9606.ENSP00000263341,9606.ENSP00000290573,9606.ENSP00000296140,9606.ENSP00000302846,9606.ENSP00000312029,9606.ENSP00000366641,9606.ENSP00000367851,9606.ENSP00000368245,9606.ENSP00000389241	C3,CYBA,IL1B,HK2,CCR1,PTGER4,UCP2,SLC2A5,CYBB,CXorf21,DHRS9
GO:0002706	Regulation of lymphocyte mediated immunity	3	152	1.31	0.0488	9606.ENSP00000245907,9606.ENSP00000263341,9606.ENSP00000312002	C3,IL1B,HAVCR2
GO:0045055	Regulated exocytosis	5	697	0.87	0.0494	9606.ENSP00000245907,9606.ENSP00000261623,9606.ENSP00000366641,9606.ENSP00000367851,9606.ENSP00000369702	C3,CYBA,SLC2A5,CYBB,LHFPL2

## Sheet: BP cluster 3 microglia
#term ID	term description	observed gene count	background gene count	strength	false discovery rate	matching proteins in your network (IDs)	matching proteins in your network (labels)
GO:0002682	Regulation of immune system process	15	1514	0.87	6.56e-07	9606.ENSP00000176763,9606.ENSP00000227266,9606.ENSP00000246551,9606.ENSP00000262629,9606.ENSP00000286301,9606.ENSP00000297029,9606.ENSP00000302079,9606.ENSP00000313967,9606.ENSP00000351059,9606.ENSP00000362205,9606.ENSP00000363773,9606.ENSP00000363869,9606.ENSP00000378786,9606.ENSP00000408146,9606.ENSP00000441691	STK10,CTSC,HCST,TYROBP,CSF1R,SCIN,C3AR1,C1QB,CX3CR1,TREM2,C1QA,VSIG4,HLA-DRA,HLA-DPB1,ITGAM
GO:0002684	Positive regulation of immune system process	13	949	1.01	6.56e-07	9606.ENSP00000227266,9606.ENSP00000262629,9606.ENSP00000286301,9606.ENSP00000297029,9606.ENSP00000302079,9606.ENSP00000313967,9606.ENSP00000351059,9606.ENSP00000362205,9606.ENSP00000363773,9606.ENSP00000363869,9606.ENSP00000378786,9606.ENSP00000408146,9606.ENSP00000441691	CTSC,TYROBP,CSF1R,SCIN,C3AR1,C1QB,CX3CR1,TREM2,C1QA,VSIG4,HLA-DRA,HLA-DPB1,ITGAM
GO:0006955	Immune response	15	1588	0.85	6.56e-07	9606.ENSP00000176763,9606.ENSP00000227266,9606.ENSP00000262629,9606.ENSP00000268389,9606.ENSP00000286301,9606.ENSP00000302079,9606.ENSP00000313967,9606.ENSP00000351059,9606.ENSP00000362205,9606.ENSP00000363773,9606.ENSP00000363869,9606.ENSP00000378786,9606.ENSP00000384886,9606.ENSP00000408146,9606.ENSP00000441691	STK10,CTSC,TYROBP,IGSF6,CSF1R,C3AR1,C1QB,CX3CR1,TREM2,C1QA,VSIG4,HLA-DRA,IFI30,HLA-DPB1,ITGAM
GO:0045087	Innate immune response	11	703	1.07	2.1e-06	9606.ENSP00000262629,9606.ENSP00000286301,9606.ENSP00000313967,9606.ENSP00000351059,9606.ENSP00000362205,9606.ENSP00000363773,9606.ENSP00000363869,9606.ENSP00000378786,9606.ENSP00000384886,9606.ENSP00000408146,9606.ENSP00000441691	TYROBP,CSF1R,C1QB,CX3CR1,TREM2,C1QA,VSIG4,HLA-DRA,IFI30,HLA-DPB1,ITGAM
GO:0002376	Immune system process	16	2481	0.69	1.79e-05	9606.ENSP00000176763,9606.ENSP00000227266,9606.ENSP00000262629,9606.ENSP00000268389,9606.ENSP00000286301,9606.ENSP00000302079,9606.ENSP00000313967,9606.ENSP00000351059,9606.ENSP00000362205,9606.ENSP00000363773,9606.ENSP00000363869,9606.ENSP00000378786,9606.ENSP00000384886,9606.ENSP00000399588,9606.ENSP00000408146,9606.ENSP00000441691	STK10,CTSC,TYROBP,IGSF6,CSF1R,C3AR1,C1QB,CX3CR1,TREM2,C1QA,VSIG4,HLA-DRA,IFI30,GAB3,HLA-DPB1,ITGAM
GO:0051707	Response to other organism	12	1256	0.86	3.89e-05	9606.ENSP00000227752,9606.ENSP00000262629,9606.ENSP00000286301,9606.ENSP00000313967,9606.ENSP00000351059,9606.ENSP00000362205,9606.ENSP00000363773,9606.ENSP00000363869,9606.ENSP00000378786,9606.ENSP00000384886,9606.ENSP00000408146,9606.ENSP00000441691	IL10RA,TYROBP,CSF1R,C1QB,CX3CR1,TREM2,C1QA,VSIG4,HLA-DRA,IFI30,HLA-DPB1,ITGAM
GO:0006952	Defense response	12	1296	0.84	4.03e-05	9606.ENSP00000262629,9606.ENSP00000286301,9606.ENSP00000302079,9606.ENSP00000313967,9606.ENSP00000351059,9606.ENSP00000362205,9606.ENSP00000363773,9606.ENSP00000363869,9606.ENSP00000378786,9606.ENSP00000384886,9606.ENSP00000408146,9606.ENSP00000441691	TYROBP,CSF1R,C3AR1,C1QB,CX3CR1,TREM2,C1QA,VSIG4,HLA-DRA,IFI30,HLA-DPB1,ITGAM
GO:0110089	Regulation of hippocampal neuron apoptotic process	3	4	2.75	8.45e-05	9606.ENSP00000262629,9606.ENSP00000351059,9606.ENSP00000441691	TYROBP,CX3CR1,ITGAM
GO:1905523	Positive regulation of macrophage migration	4	27	2.05	8.45e-05	9606.ENSP00000286301,9606.ENSP00000302079,9606.ENSP00000351059,9606.ENSP00000362205	CSF1R,C3AR1,CX3CR1,TREM2
GO:0050776	Regulation of immune response	10	896	0.92	0.00011	9606.ENSP00000246551,9606.ENSP00000262629,9606.ENSP00000302079,9606.ENSP00000313967,9606.ENSP00000362205,9606.ENSP00000363773,9606.ENSP00000363869,9606.ENSP00000378786,9606.ENSP00000408146,9606.ENSP00000441691	HCST,TYROBP,C3AR1,C1QB,TREM2,C1QA,VSIG4,HLA-DRA,HLA-DPB1,ITGAM
GO:0001774	Microglial cell activation	4	32	1.97	0.00013	9606.ENSP00000262629,9606.ENSP00000362205,9606.ENSP00000363773,9606.ENSP00000441691	TYROBP,TREM2,C1QA,ITGAM
GO:0098883	Synapse pruning	3	8	2.45	0.00027	9606.ENSP00000313967,9606.ENSP00000351059,9606.ENSP00000363773	C1QB,CX3CR1,C1QA
GO:0030449	Regulation of complement activation	4	56	1.73	0.00066	9606.ENSP00000302079,9606.ENSP00000313967,9606.ENSP00000363773,9606.ENSP00000363869	C3AR1,C1QB,C1QA,VSIG4
GO:0048584	Positive regulation of response to stimulus	13	2257	0.64	0.00088	9606.ENSP00000227266,9606.ENSP00000227752,9606.ENSP00000246551,9606.ENSP00000286301,9606.ENSP00000302079,9606.ENSP00000313967,9606.ENSP00000351059,9606.ENSP00000362205,9606.ENSP00000363773,9606.ENSP00000363869,9606.ENSP00000378786,9606.ENSP00000408146,9606.ENSP00000441691	CTSC,IL10RA,HCST,CSF1R,C3AR1,C1QB,CX3CR1,TREM2,C1QA,VSIG4,HLA-DRA,HLA-DPB1,ITGAM
GO:0009605	Response to external stimulus	13	2310	0.63	0.0011	9606.ENSP00000227752,9606.ENSP00000262629,9606.ENSP00000286301,9606.ENSP00000302079,9606.ENSP00000313967,9606.ENSP00000351059,9606.ENSP00000362205,9606.ENSP00000363773,9606.ENSP00000363869,9606.ENSP00000378786,9606.ENSP00000384886,9606.ENSP00000408146,9606.ENSP00000441691	IL10RA,TYROBP,CSF1R,C3AR1,C1QB,CX3CR1,TREM2,C1QA,VSIG4,HLA-DRA,IFI30,HLA-DPB1,ITGAM
GO:0002252	Immune effector process	9	969	0.84	0.0013	9606.ENSP00000176763,9606.ENSP00000227266,9606.ENSP00000262629,9606.ENSP00000302079,9606.ENSP00000313967,9606.ENSP00000362205,9606.ENSP00000363773,9606.ENSP00000363869,9606.ENSP00000441691	STK10,CTSC,TYROBP,C3AR1,C1QB,TREM2,C1QA,VSIG4,ITGAM
GO:0002685	Regulation of leukocyte migration	5	209	1.26	0.0037	9606.ENSP00000176763,9606.ENSP00000286301,9606.ENSP00000302079,9606.ENSP00000351059,9606.ENSP00000362205	STK10,CSF1R,C3AR1,CX3CR1,TREM2
GO:0002274	Myeloid leukocyte activation	7	585	0.95	0.0039	9606.ENSP00000176763,9606.ENSP00000227266,9606.ENSP00000262629,9606.ENSP00000302079,9606.ENSP00000362205,9606.ENSP00000363773,9606.ENSP00000441691	STK10,CTSC,TYROBP,C3AR1,TREM2,C1QA,ITGAM
GO:0048583	Regulation of response to stimulus	16	4114	0.47	0.0039	9606.ENSP00000227266,9606.ENSP00000227752,9606.ENSP00000246551,9606.ENSP00000262629,9606.ENSP00000286301,9606.ENSP00000302079,9606.ENSP00000313967,9606.ENSP00000351059,9606.ENSP00000358099,9606.ENSP00000362205,9606.ENSP00000363773,9606.ENSP00000363869,9606.ENSP00000378786,9606.ENSP00000408146,9606.ENSP00000441691,9606.ENSP00000479664	CTSC,IL10RA,HCST,TYROBP,CSF1R,C3AR1,C1QB,CX3CR1,RGS10,TREM2,C1QA,VSIG4,HLA-DRA,HLA-DPB1,ITGAM,AOAH
GO:0002253	Activation of immune response	6	385	1.07	0.0041	9606.ENSP00000302079,9606.ENSP00000313967,9606.ENSP00000363773,9606.ENSP00000363869,9606.ENSP00000378786,9606.ENSP00000408146	C3AR1,C1QB,C1QA,VSIG4,HLA-DRA,HLA-DPB1
GO:0110090	Positive regulation of hippocampal neuron apoptotic process	2	2	2.88	0.0041	9606.ENSP00000262629,9606.ENSP00000441691	TYROBP,ITGAM
GO:0050778	Positive regulation of immune response	7	607	0.94	0.0044	9606.ENSP00000302079,9606.ENSP00000313967,9606.ENSP00000363773,9606.ENSP00000363869,9606.ENSP00000378786,9606.ENSP00000408146,9606.ENSP00000441691	C3AR1,C1QB,C1QA,VSIG4,HLA-DRA,HLA-DPB1,ITGAM
GO:0002443	Leukocyte mediated immunity	7	641	0.91	0.006	9606.ENSP00000176763,9606.ENSP00000227266,9606.ENSP00000262629,9606.ENSP00000302079,9606.ENSP00000313967,9606.ENSP00000363773,9606.ENSP00000441691	STK10,CTSC,TYROBP,C3AR1,C1QB,C1QA,ITGAM
GO:0002573	Myeloid leukocyte differentiation	4	113	1.43	0.006	9606.ENSP00000262629,9606.ENSP00000286301,9606.ENSP00000362205,9606.ENSP00000399588	TYROBP,CSF1R,TREM2,GAB3
GO:0002697	Regulation of immune effector process	6	418	1.03	0.006	9606.ENSP00000262629,9606.ENSP00000302079,9606.ENSP00000313967,9606.ENSP00000363773,9606.ENSP00000363869,9606.ENSP00000441691	TYROBP,C3AR1,C1QB,C1QA,VSIG4,ITGAM
GO:1904151	Positive regulation of microglial cell mediated cytotoxicity	2	3	2.7	0.006	9606.ENSP00000262629,9606.ENSP00000441691	TYROBP,ITGAM
GO:0019221	Cytokine-mediated signaling pathway	7	678	0.89	0.0075	9606.ENSP00000227752,9606.ENSP00000286301,9606.ENSP00000351059,9606.ENSP00000378786,9606.ENSP00000384886,9606.ENSP00000408146,9606.ENSP00000441691	IL10RA,CSF1R,CX3CR1,HLA-DRA,IFI30,HLA-DPB1,ITGAM
GO:0002282	Microglial cell activation involved in immune response	2	4	2.58	0.0081	9606.ENSP00000262629,9606.ENSP00000362205	TYROBP,TREM2
GO:0030316	Osteoclast differentiation	3	42	1.73	0.0089	9606.ENSP00000262629,9606.ENSP00000286301,9606.ENSP00000362205	TYROBP,CSF1R,TREM2
GO:0034241	Positive regulation of macrophage fusion	2	5	2.48	0.0108	9606.ENSP00000262629,9606.ENSP00000362205	TYROBP,TREM2
GO:0001817	Regulation of cytokine production	7	742	0.85	0.0118	9606.ENSP00000262629,9606.ENSP00000286301,9606.ENSP00000302079,9606.ENSP00000351059,9606.ENSP00000362205,9606.ENSP00000363869,9606.ENSP00000408146	TYROBP,CSF1R,C3AR1,CX3CR1,TREM2,VSIG4,HLA-DPB1
GO:0006954	Inflammatory response	6	515	0.94	0.014	9606.ENSP00000262629,9606.ENSP00000286301,9606.ENSP00000302079,9606.ENSP00000362205,9606.ENSP00000363773,9606.ENSP00000441691	TYROBP,CSF1R,C3AR1,TREM2,C1QA,ITGAM
GO:0002275	Myeloid cell activation involved in immune response	6	522	0.94	0.0148	9606.ENSP00000176763,9606.ENSP00000227266,9606.ENSP00000262629,9606.ENSP00000302079,9606.ENSP00000362205,9606.ENSP00000441691	STK10,CTSC,TYROBP,C3AR1,TREM2,ITGAM
GO:0002250	Adaptive immune response	5	317	1.07	0.0154	9606.ENSP00000227266,9606.ENSP00000313967,9606.ENSP00000363773,9606.ENSP00000378786,9606.ENSP00000408146	CTSC,C1QB,C1QA,HLA-DRA,HLA-DPB1
GO:0002694	Regulation of leukocyte activation	6	530	0.93	0.0154	9606.ENSP00000227266,9606.ENSP00000262629,9606.ENSP00000362205,9606.ENSP00000363869,9606.ENSP00000408146,9606.ENSP00000441691	CTSC,TYROBP,TREM2,VSIG4,HLA-DPB1,ITGAM
GO:0002931	Response to ischemia	3	56	1.61	0.0154	9606.ENSP00000286301,9606.ENSP00000351059,9606.ENSP00000362205	CSF1R,CX3CR1,TREM2
GO:0006956	Complement activation	3	54	1.62	0.0154	9606.ENSP00000313967,9606.ENSP00000363773,9606.ENSP00000363869	C1QB,C1QA,VSIG4
GO:0043030	Regulation of macrophage activation	3	55	1.61	0.0154	9606.ENSP00000227266,9606.ENSP00000362205,9606.ENSP00000363869	CTSC,TREM2,VSIG4
GO:0061518	Microglial cell proliferation	2	7	2.33	0.0154	9606.ENSP00000286301,9606.ENSP00000362205	CSF1R,TREM2
GO:1904141	Positive regulation of microglial cell migration	2	7	2.33	0.0154	9606.ENSP00000351059,9606.ENSP00000362205	CX3CR1,TREM2
GO:0002696	Positive regulation of leukocyte activation	5	332	1.05	0.0164	9606.ENSP00000227266,9606.ENSP00000262629,9606.ENSP00000362205,9606.ENSP00000408146,9606.ENSP00000441691	CTSC,TYROBP,TREM2,HLA-DPB1,ITGAM
GO:1903980	Positive regulation of microglial cell activation	2	8	2.27	0.0171	9606.ENSP00000227266,9606.ENSP00000362205	CTSC,TREM2
GO:0007166	Cell surface receptor signaling pathway	11	2325	0.55	0.0192	9606.ENSP00000227752,9606.ENSP00000262629,9606.ENSP00000268389,9606.ENSP00000286301,9606.ENSP00000302079,9606.ENSP00000320376,9606.ENSP00000351059,9606.ENSP00000378786,9606.ENSP00000384886,9606.ENSP00000408146,9606.ENSP00000441691	IL10RA,TYROBP,IGSF6,CSF1R,C3AR1,P2RY13,CX3CR1,HLA-DRA,IFI30,HLA-DPB1,ITGAM
GO:1903012	Positive regulation of bone development	2	9	2.22	0.0192	9606.ENSP00000262629,9606.ENSP00000376553	TYROBP,TMEM119
GO:0060333	Interferon-gamma-mediated signaling pathway	3	70	1.51	0.0244	9606.ENSP00000378786,9606.ENSP00000384886,9606.ENSP00000408146	HLA-DRA,IFI30,HLA-DPB1
GO:1900272	Negative regulation of long-term synaptic potentiation	2	12	2.1	0.029	9606.ENSP00000262629,9606.ENSP00000351059	TYROBP,CX3CR1
GO:0006950	Response to stress	13	3485	0.45	0.0341	9606.ENSP00000176763,9606.ENSP00000262629,9606.ENSP00000286301,9606.ENSP00000302079,9606.ENSP00000313967,9606.ENSP00000351059,9606.ENSP00000362205,9606.ENSP00000363773,9606.ENSP00000363869,9606.ENSP00000378786,9606.ENSP00000384886,9606.ENSP00000408146,9606.ENSP00000441691	STK10,TYROBP,CSF1R,C3AR1,C1QB,CX3CR1,TREM2,C1QA,VSIG4,HLA-DRA,IFI30,HLA-DPB1,ITGAM
GO:0097242	Amyloid-beta clearance	2	14	2.03	0.0364	9606.ENSP00000362205,9606.ENSP00000441691	TREM2,ITGAM
GO:0032651	Regulation of interleukin-1 beta production	3	85	1.42	0.0372	9606.ENSP00000262629,9606.ENSP00000351059,9606.ENSP00000362205	TYROBP,CX3CR1,TREM2
GO:0007417	Central nervous system development	7	988	0.73	0.0411	9606.ENSP00000262629,9606.ENSP00000286301,9606.ENSP00000297029,9606.ENSP00000351059,9606.ENSP00000362205,9606.ENSP00000363773,9606.ENSP00000441691	TYROBP,CSF1R,SCIN,CX3CR1,TREM2,C1QA,ITGAM
GO:0045055	Regulated exocytosis	6	697	0.81	0.044	9606.ENSP00000176763,9606.ENSP00000227266,9606.ENSP00000262629,9606.ENSP00000297029,9606.ENSP00000302079,9606.ENSP00000441691	STK10,CTSC,TYROBP,SCIN,C3AR1,ITGAM
GO:0070663	Regulation of leukocyte proliferation	4	237	1.1	0.045	9606.ENSP00000262629,9606.ENSP00000286301,9606.ENSP00000363869,9606.ENSP00000408146	TYROBP,CSF1R,VSIG4,HLA-DPB1
GO:0019886	Antigen processing and presentation of exogenous peptide antigen via mhc class ii	3	96	1.37	0.0474	9606.ENSP00000378786,9606.ENSP00000384886,9606.ENSP00000408146	HLA-DRA,IFI30,HLA-DPB1
GO:0001819	Positive regulation of cytokine production	5	461	0.91	0.0497	9606.ENSP00000262629,9606.ENSP00000286301,9606.ENSP00000302079,9606.ENSP00000362205,9606.ENSP00000408146	TYROBP,CSF1R,C3AR1,TREM2,HLA-DPB1
GO:0045639	Positive regulation of myeloid cell differentiation	3	99	1.36	0.0497	9606.ENSP00000262629,9606.ENSP00000297029,9606.ENSP00000362205	TYROBP,SCIN,TREM2
GO:1901216	Positive regulation of neuron death	3	98	1.36	0.0497	9606.ENSP00000262629,9606.ENSP00000363773,9606.ENSP00000441691	TYROBP,C1QA,ITGAM
GO:0010759	Positive regulation of macrophage chemotaxis	2	19	1.9	0.05	9606.ENSP00000286301,9606.ENSP00000302079	CSF1R,C3AR1

## Sheet: clusters neuron
#clustering method	cluster number	cluster color	gene count	protein name	protein identifier	protein description
kmeans	1	Red	117	ACHE	9606.ENSP00000303211	Acetylcholinesterase (cartwright blood group); Acetylcholinesterase; Terminates signal transduction at the neuromuscular junction by rapid hydrolysis of the acetylcholine released into the synaptic cleft. Role in neuronal apoptosis; Belongs to the type-B carboxylesterase/lipase family
kmeans	1	Red	117	ADAM11	9606.ENSP00000200557	Disintegrin and metalloproteinase domain-containing protein 11; Probable ligand for integrin in the brain. This is a non catalytic metalloprotease-like protein; ADAM metallopeptidase domain containing
kmeans	1	Red	117	ANKRD55	9606.ENSP00000342295	Ankyrin repeat domain-containing protein 55; Ankyrin repeat domain containing
kmeans	1	Red	117	ARHGAP44	9606.ENSP00000368994	Rho GTPase-activating protein 44; GTPase-activating protein (GAP) that stimulates the GTPase activity of Rho-type GTPases. Thereby, controls Rho-type GTPases cycling between their active GTP-bound and inactive GDP- bound states. May act as a GAP for CDC42 and RAC1. Endosomal recycling protein which, in association with SHANK3, is involved in synaptic plasticity. Promotes GRIA1 exocytosis from rec…
kmeans	1	Red	117	ARL4C	9606.ENSP00000339754	ADP-ribosylation factor-like protein 4C; Small GTP-binding protein which cycles between an inactive GDP-bound and an active GTP-bound form, and the rate of cycling is regulated by guanine nucleotide exchange factors (GEF) and GTPase-activating proteins (GAP). GTP-binding protein that does not act as an allosteric activator of the cholera toxin catalytic subunit. May be involved in transport betwe…
kmeans	1	Red	117	ASPHD2	9606.ENSP00000215906	Aspartate beta-hydroxylase domain-containing protein 2; May function as 2-oxoglutarate-dependent dioxygenase
kmeans	1	Red	117	ATG16L1	9606.ENSP00000375872	Autophagy-related protein 16-1; Plays an essential role in autophagy: interacts with ATG12-ATG5 to mediate the conjugation of phosphatidylethanolamine (PE) to LC3 (MAP1LC3A, MAP1LC3B or MAP1LC3C), to produce a membrane-bound activated form of LC3 named LC3-II. Thereby, controls the elongation of the nascent autophagosomal membrane. Regulates mitochondrial antiviral signaling (MAVS)-dependent type…
kmeans	1	Red	117	ATRNL1	9606.ENSP00000347152	Attractin-like protein 1; May play a role in melanocortin signaling pathways that regulate energy homeostasis; C-type lectin domain containing
kmeans	1	Red	117	B4GALT6	9606.ENSP00000306459	Beta-1,4-galactosyltransferase 6; Required for the biosynthesis of glycosphingolipids; Beta 4-glycosyltransferases
kmeans	1	Red	117	BABAM1	9606.ENSP00000352408	BRISC and BRCA1-A complex member 1; Component of the BRCA1-A complex, a complex that specifically recognizes 'Lys-63'-linked ubiquitinated histones H2A and H2AX at DNA lesions sites, leading to target the BRCA1-BARD1 heterodimer to sites of DNA damage at double-strand breaks (DSBs). The BRCA1-A complex also possesses deubiquitinase activity that specifically removes 'Lys-63'-linked ubiquitin on h…
kmeans	1	Red	117	BCL11B	9606.ENSP00000349723	B-cell lymphoma/leukemia 11B; Key regulator of both differentiation and survival of T- lymphocytes during thymocyte development in mammals. Essential in controlling the responsiveness of hematopoietic stem cells to chemotactic signals by modulating the expression of the receptors CCR7 and CCR9, which direct the movement of progenitor cells from the bone marrow to the thymus. Is a regulator of IL2…
kmeans	1	Red	117	BCL7A	9606.ENSP00000445868	B-cell CLL/lymphoma 7 protein family member A; BCL tumor suppressor 7A; BAF complex
kmeans	1	Red	117	BEND4	9606.ENSP00000421169	Ben domain-containing protein 4; BEN domain containing 4
kmeans	1	Red	117	BEX5	9606.ENSP00000446054	Protein BEX5; Brain expressed X-linked family; Belongs to the BEX family
kmeans	1	Red	117	CACNA2D3	9606.ENSP00000419101	Voltage-dependent calcium channel subunit alpha-2/delta-3; The alpha-2/delta subunit of voltage-dependent calcium channels regulates calcium current density and activation/inactivation kinetics of the calcium channel. Acts as a regulatory subunit for P/Q-type calcium channel (CACNA1A), N-type (CACNA1B), L-type (CACNA1C OR CACNA1D) but not T-type (CACNA1G) (By similarity); Calcium voltage-gated ch…
kmeans	1	Red	117	CAMTA2	9606.ENSP00000412886	Calmodulin-binding transcription activator 2; Transcription activator. May act as tumor suppressor; Belongs to the CAMTA family
kmeans	1	Red	117	CAP2	9606.ENSP00000229922	Adenylyl cyclase-associated protein 2; May have a regulatory bifunctional role; Belongs to the CAP family
kmeans	1	Red	117	CDC7	9606.ENSP00000393139	Cell division cycle 7-related protein kinase; Seems to phosphorylate critical substrates that regulate the G1/S phase transition and/or DNA replication. Can phosphorylates MCM2 and MCM3
kmeans	1	Red	117	CHD5	9606.ENSP00000262450	Chromodomain-helicase-DNA-binding protein 5; Chromatin-remodeling protein that binds DNA through histones and regulates gene transcription. May specifically recognize and bind trimethylated 'Lys-27' (H3K27me3) and non- methylated 'Lys-4' of histone H3. Plays a role in the development of the nervous system by activating the expression of genes promoting neuron terminal differentiation. In parallel…
kmeans	1	Red	117	CIT	9606.ENSP00000376306	Citron Rho-interacting kinase; Plays a role in cytokinesis. Required for KIF14 localization to the central spindle and midbody. Putative RHO/RAC effector that binds to the GTP-bound forms of RHO and RAC1. It probably binds p21 with a tighter specificity in vivo. Displays serine/threonine protein kinase activity. Plays an important role in the regulation of cytokinesis and the development of the c…
kmeans	1	Red	117	CNNM1	9606.ENSP00000349147	Metal transporter CNNM1; Probable metal transporter; Belongs to the ACDP family
kmeans	1	Red	117	CNTN3	9606.ENSP00000263665	Contactin-3; Contactins mediate cell surface interactions during nervous system development. Has some neurite outgrowth-promoting activity (By similarity); Belongs to the immunoglobulin superfamily. Contactin family
kmeans	1	Red	117	CNTN6	9606.ENSP00000407822	Contactin-6; Contactins mediate cell surface interactions during nervous system development. Participates in oligodendrocytes generation by acting as a ligand of NOTCH1. Its association with NOTCH1 promotes NOTCH1 activation through the released notch intracellular domain (NICD) and subsequent translocation to the nucleus. Involved in motor coordination (By similarity); Belongs to the immunoglobu…
kmeans	1	Red	117	COCH	9606.ENSP00000379862	Cochlin; Plays a role in the control of cell shape and motility in the trabecular meshwork; Deafness associated genes
kmeans	1	Red	117	COQ3	9606.ENSP00000254759	Ubiquinone biosynthesis O-methyltransferase, mitochondrial; O-methyltransferase that catalyzes the 2 O-methylation steps in the ubiquinone biosynthetic pathway; Belongs to the class I-like SAM-binding methyltransferase superfamily. UbiG/COQ3 family
kmeans	1	Red	117	DCTN3	9606.ENSP00000259632	Dynactin subunit 3; Together with dynein may be involved in spindle assembly and cytokinesis; Dynactin
kmeans	1	Red	117	DCX	9606.ENSP00000337697	Neuronal migration protein doublecortin; Microtubule-associated protein required for initial steps of neuronal dispersion and cortex lamination during cerebral cortex development. May act by competing with the putative neuronal protein kinase DCLK1 in binding to a target protein. May in that way participate in a signaling pathway that is crucial for neuronal interaction before and during migratio…
kmeans	1	Red	117	DGKD	9606.ENSP00000264057	Diacylglycerol kinase delta; May function as signaling molecule; Diacylglycerol kinases
kmeans	1	Red	117	EEF1A2	9606.ENSP00000217182	Elongation factor 1-alpha 2; This protein promotes the GTP-dependent binding of aminoacyl-tRNA to the A-site of ribosomes during protein biosynthesis; Belongs to the TRAFAC class translation factor GTPase superfamily. Classic translation factor GTPase family. EF-Tu/EF-1A subfamily
kmeans	1	Red	117	ENTPD3	9606.ENSP00000301825	Ectonucleoside triphosphate diphosphohydrolase 3; Has a threefold preference for the hydrolysis of ATP over ADP
kmeans	1	Red	117	EPB41L4B	9606.ENSP00000363694	Band 4.1-like protein 4B; Up-regulates the activity of the Rho guanine nucleotide exchange factor ARHGEF18 (By similarity). Involved in the regulation of the circumferential actomyosin belt in epithelial cells. Promotes cellular adhesion, migration and motility in vitro and may play a role in wound healing. May have a role in mediating cytoskeletal changes associated with steroid-induced cell dif…
kmeans	1	Red	117	EPDR1	9606.ENSP00000199448	Mammalian ependymin-related protein 1; Ependymin related 1
kmeans	1	Red	117	FAM175B	9606.ENSP00000298492	BRISC complex subunit Abraxas 2; Component of the BRISC complex, a multiprotein complex that specifically cleaves 'Lys-63'-linked polyubiquitin, leaving the last ubiquitin chain attached to its substrates. May act as a central scaffold protein that assembles the various components of the BRISC complex and retains them in the cytoplasm. Plays a role in regulating the onset of apoptosis via its rol…
kmeans	1	Red	117	FAM216A	9606.ENSP00000366901	Protein FAM216A; Family with sequence similarity 216 member A; Belongs to the FAM216 family
kmeans	1	Red	117	FAM3C	9606.ENSP00000353025	FAM3 metabolism regulating signaling molecule C; Protein FAM3C; May be involved in retinal laminar formation. Promotes epithelial to mesenchymal transition
kmeans	1	Red	117	FAXC	9606.ENSP00000374328	Failed axon connections homolog, metaxin like gst domain containing; Failed axon connections homolog; May play a role in axonal development
kmeans	1	Red	117	FBXL2	9606.ENSP00000417601	F-box and leucine-rich repeat protein 2/20; F-box/LRR-repeat protein 2; Calcium-activated substrate recognition component of the SCF (SKP1-cullin-F-box protein) E3 ubiquitin-protein ligase complex, SCF(FBXL2), which mediates the ubiquitination and subsequent proteasomal degradation of target proteins. Unlike many F-box proteins, FBXL2 does not seem to target phosphodegron within its substrates bu…
kmeans	1	Red	117	FBXL20	9606.ENSP00000264658	F-box/LRR-repeat protein 20; Substrate-recognition component of the SCF (SKP1-CUL1-F- box protein)-type E3 ubiquitin ligase complex. Role in neural transmission (By similarity); F-box and leucine rich repeat proteins
kmeans	1	Red	117	FGF13	9606.ENSP00000322390	Fibroblast growth factor 13; Microtubule-binding protein which directly binds tubulin and is involved in both polymerization and stabilization of microtubules. Through its action on microtubules, may participate to the refinement of axons by negatively regulating axonal and leading processes branching. Plays a crucial role in neuron polarization and migration in the cerebral cortex and the hippoc…
kmeans	1	Red	117	FHOD3	9606.ENSP00000466937	FH1/FH2 domain-containing protein 3; Actin-organizing protein that may cause stress fiber formation together with cell elongation (By similarity). Isoform 4 may play a role in actin filament polymerization in cardiomyocytes; Armadillo-like helical domain containing
kmeans	1	Red	117	FSD1	9606.ENSP00000221856	Fibronectin type III and SPRY domain-containing protein 1; May be involved in microtubule organization and stabilization; Fibronectin type III domain containing
kmeans	1	Red	117	FSTL5	9606.ENSP00000305334	Follistatin-related protein 5; EF-hand domain containing
kmeans	1	Red	117	GPR162	9606.ENSP00000311528	Probable G-protein coupled receptor 162; Orphan receptor; G protein-coupled receptors, Class A orphans
kmeans	1	Red	117	GUCY1B3	9606.ENSP00000264424	Guanylate cyclase soluble subunit beta-1; Mediates responses to nitric oxide (NO) by catalyzing the biosynthesis of the signaling molecule cGMP; Belongs to the adenylyl cyclase class-4/guanylyl cyclase family
kmeans	1	Red	117	HAPLN1	9606.ENSP00000274341	Hyaluronan and proteoglycan link protein 1; Stabilizes the aggregates of proteoglycan monomers with hyaluronic acid in the extracellular cartilage matrix; V-set domain containing
kmeans	1	Red	117	HECW1	9606.ENSP00000379228	E3 ubiquitin-protein ligase HECW1; E3 ubiquitin-protein ligase that mediates ubiquitination and subsequent degradation of DVL1. Also targets the mutant SOD1 protein involved in familial amyotrophic lateral sclerosis (FALS). Forms cytotoxic aggregates with DVL1, SSR3 and mutant SOD1 that lead to motor neuron death in FALS; C2 domain containing
kmeans	1	Red	117	HMP19	9606.ENSP00000307722	Neuronal vesicle trafficking-associated protein 2; Neuron-specific protein family member 2
kmeans	1	Red	117	HPRT1	9606.ENSP00000298556	Hypoxanthine-guanine phosphoribosyltransferase; Converts guanine to guanosine monophosphate, and hypoxanthine to inosine monophosphate. Transfers the 5- phosphoribosyl group from 5-phosphoribosylpyrophosphate onto the purine. Plays a central role in the generation of purine nucleotides through the purine salvage pathway
kmeans	1	Red	117	HYLS1	9606.ENSP00000414884	HYLS1, centriolar and ciliogenesis associated; Hydrolethalus syndrome protein 1; Plays a role in ciliogenesis
kmeans	1	Red	117	KAZN	9606.ENSP00000365198	Kazrin, periplakin interacting protein; Kazrin; Component of the cornified envelope of keratinocytes. May be involved in the interplay between adherens junctions and desmosomes. The function in the nucleus is not known; Sterile alpha motif domain containing
kmeans	1	Red	117	KIAA1024	9606.ENSP00000307461	Membrane integral notch2 associated receptor 1; Intrinsically disordered protein which may negatively regulate mTOR signaling pathway by stabilizing the mTOR complex component DEPTOR . Negatively regulates angiogenesis . Negatively regulates cell growth Negatively regulates neurite outgrowth in hippocampal neurons (By similarity)
kmeans	1	Red	117	KIAA1217	9606.ENSP00000365637	Sickle tail protein homolog; Required for normal development of intervertebral disks
kmeans	1	Red	117	KIAA1324	9606.ENSP00000358955	Endosome-lysosome associated apoptosis and autophagy regulator 1; UPF0577 protein KIAA1324; May protect cells from cell death by inducing cytosolic vacuolization and upregulating the autophagy pathway
kmeans	1	Red	117	KIAA2022	9606.ENSP00000055682	Neurite extension and migration factor; Involved in neurite outgrowth by regulating cell-cell adhesion via the N-cadherin signaling pathway. May act by regulating expression of protein-coding genes, such as N-cadherins and integrin beta-1 (ITGB1)
kmeans	1	Red	117	KLHDC3	9606.ENSP00000313995	Kelch domain-containing protein 3; May be involved in meiotic recombination process
kmeans	1	Red	117	LINGO2	9606.ENSP00000369328	Leucine-rich repeat and immunoglobulin-like domain-containing nogo receptor-interacting protein 2; Leucine rich repeat and Ig domain containing 2
kmeans	1	Red	117	LNX1	9606.ENSP00000263925	E3 ubiquitin-protein ligase LNX; E3 ubiquitin-protein ligase that mediates ubiquitination and subsequent proteasomal degradation of NUMB. E3 ubiquitin ligases accept ubiquitin from an E2 ubiquitin-conjugating enzyme in the form of a thioester and then directly transfers the ubiquitin to targeted substrates. Mediates ubiquitination of isoform p66 and isoform p72 of NUMB, but not that of isoform p7…
kmeans	1	Red	117	LPCAT4	9606.ENSP00000317300	Lysophospholipid acyltransferase LPCAT4; Displays acyl-CoA-dependent lysophospholipid acyltransferase activity with a subset of lysophospholipids as substrates; converts lysophosphatidylethanolamine to phosphatidylethanolamine, lysophosphatidylcholine to phosphatidycholine, 1-alkenyl-lysophatidylethanolamine to 1- alkenyl-phosphatidylethanolamine, lysophosphatidylglycerol and alkyl-lysophosphatid…
kmeans	1	Red	117	LYPD5	9606.ENSP00000367185	Ly6/PLAUR domain-containing protein 5; LY6/PLAUR domain containing 5
kmeans	1	Red	117	MAGEE1	9606.ENSP00000354912	Melanoma-associated antigen E1; May enhance ubiquitin ligase activity of RING-type zinc finger-containing E3 ubiquitin-protein ligases. Proposed to act through recruitment and/or stabilization of the Ubl-conjugating enzyme (E2) at the E3:substrate complex; MAGE family
kmeans	1	Red	117	MAL2	9606.ENSP00000479708	Mal, t cell differentiation protein 2; Protein MAL2; Member of the machinery of polarized transport. Required for the indirect transcytotic route at the step of the egress of the transcytosing cargo from perinuclear endosomes in order for it to travel to the apical surface via a raft-dependent pathway
kmeans	1	Red	117	MARK1	9606.ENSP00000483424	Map/microtubule affinity-regulating kinase; Serine/threonine-protein kinase MARK1; Serine/threonine-protein kinase involved in cell polarity and microtubule dynamics regulation. Phosphorylates DCX, MAP2, MAP4 and MAPT/TAU. Involved in cell polarity by phosphorylating the microtubule-associated proteins MAP2, MAP4 and MAPT/TAU at KXGS motifs, causing detachment from microtubules, and their disasse…
kmeans	1	Red	117	MAST1	9606.ENSP00000251472	Microtubule-associated serine/threonine-protein kinase 1; Appears to link the dystrophin/utrophin network with microtubule filaments via the syntrophins. Phosphorylation of DMD or UTRN may modulate their affinities for associated proteins (By similarity); Belongs to the protein kinase superfamily. AGC Ser/Thr protein kinase family
kmeans	1	Red	117	MMP24	9606.ENSP00000246186	Matrix metalloproteinase-24; Metalloprotease that mediates cleavage of N-cadherin (CDH2) and acts as a regulator of neuro-immune interactions and neural stem cell quiescence. Involved in cell-cell interactions between nociceptive neurites and mast cells, possibly by mediating cleavage of CDH2, thereby acting as a mediator of peripheral thermal nociception and inflammatory hyperalgesia. Key regula…
kmeans	1	Red	117	MYO16	9606.ENSP00000401633	Unconventional myosin-XVI; Myosins are actin-based motor molecules with ATPase activity. Unconventional myosins serve in intracellular movements. Their highly divergent tails are presumed to bind to membranous compartments, which would be moved relative to actin filaments. May be involved in targeting of the catalytic subunit of protein phosphatase 1 during brain development. Activates PI3K and c…
kmeans	1	Red	117	NEK10	9606.ENSP00000343847	Nima (never in mitosis gene a)-related kinase 10; Serine/threonine-protein kinase Nek10; Armadillo-like helical domain containing
kmeans	1	Red	117	NETO2	9606.ENSP00000455169	Neuropilin and tolloid-like protein 2; Accessory subunit of neuronal kainate-sensitive glutamate receptors, GRIK2 and GRIK3. Increases kainate-receptor channel activity, slowing the decay kinetics of the receptors, without affecting their expression at the cell surface, and increasing the open probability of the receptor channels. Modulates the agonist sensitivity of kainate receptors. Slows the …
kmeans	1	Red	117	NPM2	9606.ENSP00000381032	Nucleoplasmin-2; Core histones chaperone involved in chromatin reprogramming, specially during fertilization and early embryonic development. Probably involved in sperm DNA decondensation during fertilization; Belongs to the nucleoplasmin family
kmeans	1	Red	117	NPR3	9606.ENSP00000265074	Atrial natriuretic peptide receptor 3; Receptor for the natriuretic peptide hormones, binding with similar affinities atrial natriuretic peptide NPPA/ANP, brain natriuretic peptide NPPB/BNP, and C-type natriuretic peptide NPPC/CNP. May function as a clearance receptor for NPPA, NPPB and NPPC, regulating their local concentrations and effects. May regulate diuresis, blood pressure and skeletal dev…
kmeans	1	Red	117	NRIP3	9606.ENSP00000310205	Nuclear receptor interacting protein 3
kmeans	1	Red	117	NUDT11	9606.ENSP00000365160	Diphosphoinositol polyphosphate phosphohydrolase 3-beta; Cleaves a beta-phosphate from the diphosphate groups in PP-InsP5 (diphosphoinositol pentakisphosphate), suggesting that it may play a role in signal transduction. Also able to catalyze the hydrolysis of dinucleoside oligophosphates, with Ap6A and Ap5A being the preferred substrates. The major reaction products are ADP and p4a from Ap6A and …
kmeans	1	Red	117	OPRK1	9606.ENSP00000265572	Kappa-type opioid receptor; G-protein coupled opioid receptor that functions as receptor for endogenous alpha-neoendorphins and dynorphins, but has low affinity for beta-endorphins. Also functions as receptor for various synthetic opioids and for the psychoactive diterpene salvinorin A. Ligand binding causes a conformation change that triggers signaling via guanine nucleotide-binding proteins (G …
kmeans	1	Red	117	PDXP	9606.ENSP00000215904	Pyridoxal phosphate phosphatase; Protein serine phosphatase that dephosphorylates 'Ser-3' in cofilin and probably also dephosphorylates phospho-serine residues in DSTN. Regulates cofilin-dependent actin cytoskeleton reorganization. Required for normal progress through mitosis and normal cytokinesis. Does not dephosphorylate phospho-threonines in LIMK1. Does not dephosphorylate peptides containing…
kmeans	1	Red	117	PHLPP2	9606.ENSP00000457991	PH domain leucine-rich repeat-containing protein phosphatase 2; Protein phosphatase involved in regulation of Akt and PKC signaling. Mediates dephosphorylation in the C-terminal domain hydrophobic motif of members of the AGC Ser/Thr protein kinase family; specifically acts on 'Ser-473' of AKT1, 'Ser-660' of PRKCB isoform beta-II and 'Ser-657' of PRKCA. Akt regulates the balance between cell survi…
kmeans	1	Red	117	PIGZ	9606.ENSP00000413405	GPI mannosyltransferase 4; Mannosyltransferase involved in glycosylphosphatidylinositol-anchor biosynthesis. Transfers a fourth mannose to some trimannosyl-GPIs during GPI precursor assembly. The presence of a fourth mannose in GPI is facultative and only scarcely detected, suggesting that it only exists in some tissues; Belongs to the glycosyltransferase 22 family. PIGZ subfamily
kmeans	1	Red	117	PLD3	9606.ENSP00000387050	Phospholipase D3; May be involved in APP processing; Belongs to the phospholipase D family
kmeans	1	Red	117	PNMA3	9606.ENSP00000469445	Paraneoplastic antigen ma3; Paraneoplastic Ma antigens; Belongs to the PNMA family
kmeans	1	Red	117	PNOC	9606.ENSP00000301908	Prepronociceptin; Nociceptin: Ligand of the opioid receptor-like receptor OPRL1. It may act as a transmitter in the brain by modulating nociceptive and locomotor behavior. May be involved in neuronal differentiation and development; Belongs to the opioid neuropeptide precursor family
kmeans	1	Red	117	POP7	9606.ENSP00000304353	Ribonuclease p/mrp protein subunit rpp20; Ribonuclease P protein subunit p20; Component of ribonuclease P, a protein complex that generates mature tRNA molecules by cleaving their 5'-ends. Also a component of RNase MRP complex, which cleaves pre-rRNA sequences
kmeans	1	Red	117	PRC1	9606.ENSP00000377793	Protein regulator of cytokinesis 1; Key regulator of cytokinesis that cross-links antiparrallel microtubules at an average distance of 35 nM. Essential for controlling the spatiotemporal formation of the midzone and successful cytokinesis. Required for KIF14 localization to the central spindle and midbody. Required to recruit PLK1 to the spindle. Stimulates PLK1 phosphorylation of RACGAP1 to allo…
kmeans	1	Red	117	PRPS1	9606.ENSP00000361512	Ribose-phosphate pyrophosphokinase 1; Catalyzes the synthesis of phosphoribosylpyrophosphate (PRPP) that is essential for nucleotide synthesis; Belongs to the ribose-phosphate pyrophosphokinase family
kmeans	1	Red	117	PTHLH	9606.ENSP00000441765	Parathyroid hormone-related protein; Neuroendocrine peptide which is a critical regulator of cellular and organ growth, development, migration, differentiation and survival and of epithelial calcium ion transport. Regulates endochondral bone development and epithelial-mesenchymal interactions during the formation of the mammary glands and teeth. Required for skeletal homeostasis. Promotes mammary…
kmeans	1	Red	117	R3HDM1	9606.ENSP00000387010	R3H domain-containing protein 1; R3H domain containing 1
kmeans	1	Red	117	RAB24	9606.ENSP00000304376	Ras-related protein Rab-24; May be involved in autophagy-related processes; Belongs to the small GTPase superfamily. Rab family
kmeans	1	Red	117	RAB26	9606.ENSP00000210187	RAB26, member RAS oncogene family; Ras-related protein Rab-26; The small GTPases Rab are key regulators of intracellular membrane trafficking, from the formation of transport vesicles to their fusion with membranes. Rabs cycle between an inactive GDP-bound form and an active GTP-bound form that is able to recruit to membranes different set of downstream effectors directly responsible for vesicle …
kmeans	1	Red	117	REEP1	9606.ENSP00000438346	Receptor expression-enhancing protein 1; Required for endoplasmic reticulum (ER) network formation, shaping and remodeling; it links ER tubules to the cytoskeleton. May also enhance the cell surface expression of odorant receptors. May play a role in long-term axonal maintenance; Receptor accessory proteins
kmeans	1	Red	117	RIMKLA	9606.ENSP00000414330	N-acetylaspartylglutamate synthase A; Catalyzes the synthesis of N-acetyl-L-aspartyl-L- glutamate (NAAG) and N-acetyl-L-aspartyl-L-glutamyl-L-glutamate; Belongs to the RimK family
kmeans	1	Red	117	RIMS3	9606.ENSP00000361769	Regulating synaptic membrane exocytosis protein 3; Regulates synaptic membrane exocytosis
kmeans	1	Red	117	RNF113A	9606.ENSP00000360497	RING finger protein 113A; Spliceosomal Bact complex; Ring finger proteins
kmeans	1	Red	117	RNF128	9606.ENSP00000255499	E3 ubiquitin-protein ligase RNF128; E3 ubiquitin-protein ligase that catalyzes 'Lys-48'- and 'Lys-63'-linked polyubiquitin chains formation. Functions as an inhibitor of cytokine gene transcription. Inhibits IL2 and IL4 transcription, thereby playing an important role in the induction of the anergic phenotype, a long-term stable state of T-lymphocyte unresponsiveness to antigenic stimulation asso…
kmeans	1	Red	117	RNF175	9606.ENSP00000340979	Ring finger protein 121/175; Ring finger protein 175
kmeans	1	Red	117	SERGEF	9606.ENSP00000265965	Secretion-regulating guanine nucleotide exchange factor; Probable guanine nucleotide exchange factor (GEF), which may be involved in the secretion process
kmeans	1	Red	117	SEZ6L	9606.ENSP00000248933	Seizure 6-like protein; May contribute to specialized endoplasmic reticulum functions in neurons; Sushi domain containing
kmeans	1	Red	117	SHC3	9606.ENSP00000364995	SHC-transforming protein 3; Signaling adapter that couples activated growth factor receptors to signaling pathway in neurons. Involved in the signal transduction pathways of neurotrophin-activated Trk receptors in cortical neurons; SH2 domain containing
kmeans	1	Red	117	SIAH3	9606.ENSP00000383256	Siah e3 ubiquitin protein ligase family member 3; Seven in absentia homolog 3; Negative regulator of PRKN translocation to damaged mitochondria. Acts probably by destabilizing PINK1 protein, hence inhibiting PRKN targeting to dysfunctional depolarized mitochondria
kmeans	1	Red	117	SLBP	9606.ENSP00000417686	Histone RNA hairpin-binding protein; RNA-binding protein involved in the histone pre-mRNA processing. Binds the stem-loop structure of replication-dependent histone pre-mRNAs and contributes to efficient 3'-end processing by stabilizing the complex between histone pre-mRNA and U7 small nuclear ribonucleoprotein (snRNP), via the histone downstream element (HDE). Plays an important role in targetin…
kmeans	1	Red	117	SLC1A1	9606.ENSP00000262352	Excitatory amino acid transporter 3; Sodium-dependent, high-affinity amino acid transporter that mediates the uptake of L-glutamate and also L-aspartate and D-aspartate. Can also transport L-cysteine. Functions as a symporter that transports one amino acid molecule together with two or three Na(+) ions and one proton, in parallel with the counter-transport of one K(+) ion. Mediates Cl(-) flux tha…
kmeans	1	Red	117	SLC41A2	9606.ENSP00000258538	Solute carrier family 41 member 2; Acts as a plasma-membrane magnesium transporter; Solute carriers
kmeans	1	Red	117	SLC6A15	9606.ENSP00000266682	Sodium-dependent neutral amino acid transporter B(0)AT2; Functions as a sodium-dependent neutral amino acid transporter. Exhibits preference for the branched-chain amino acids, particularly leucine, valine and isoleucine and methionine. Mediates the saturable, pH-sensitive and electrogenic cotransport of proline and sodium ions with a stoichiometry of 1:1. May have a role as transporter for neuro…
kmeans	1	Red	117	SLITRK4	9606.ENSP00000469205	SLIT and NTRK-like protein 4; It is involved in synaptogenesis and promotes synapse differentiation. Suppresses neurite outgrowth (By similarity); Belongs to the SLITRK family
kmeans	1	Red	117	SPIN3	9606.ENSP00000364054	Spindlin-3; Exhibits H3K4me3-binding activity; Spindlin family
kmeans	1	Red	117	SPRYD3	9606.ENSP00000301463	Spry domain-containing protein 3; SPRY domain containing 3
kmeans	1	Red	117	ST8SIA1	9606.ENSP00000379353	Alpha-n-acetyl-neuraminate alpha-2,8-sialyltransferase (sialyltransferase 8a); Alpha-N-acetylneuraminide alpha-2,8-sialyltransferase; Involved in the production of gangliosides GD3 and GT3 from GM3; gangliosides are a subfamily of complex glycosphinglolipds that contain one or more residues of sialic acid; Sialyltransferases
kmeans	1	Red	117	ST8SIA5	9606.ENSP00000321343	Alpha-n-acetyl-neuraminate alpha-2,8-sialyltransferase (sialyltransferase 8e); Alpha-2,8-sialyltransferase 8E; May be involved in the synthesis of gangliosides GD1c, GT1a, GQ1b and GT3 from GD1a, GT1b, GM1b and GD3 respectively; Belongs to the glycosyltransferase 29 family
kmeans	1	Red	117	SUSD4	9606.ENSP00000344219	Sushi domain-containing protein 4; Acts as complement inhibitor by disrupting the formation of the classical C3 convertase. Isoform 3 inhibits the classical complement pathway, while membrane-bound isoform 1 inhibits deposition of C3b via both the classical and alternative complement pathways; Sushi domain containing
kmeans	1	Red	117	TACC2	9606.ENSP00000358001	Transforming acidic coiled-coil-containing protein 2; Plays a role in the microtubule-dependent coupling of the nucleus and the centrosome. Involved in the processes that regulate centrosome-mediated interkinetic nuclear migration (INM) of neural progenitors (By similarity). May play a role in organizing centrosomal microtubules. May act as a tumor suppressor protein. May represent a tumor progre…
kmeans	1	Red	117	TCEAL5	9606.ENSP00000361765	Transcription elongation factor A protein-like 5; May be involved in transcriptional regulation; Transcription elongation factor A like family
kmeans	1	Red	117	THY1	9606.ENSP00000284240	Thy-1 membrane glycoprotein; May play a role in cell-cell or cell-ligand interactions during synaptogenesis and other events in the brain; CD molecules
kmeans	1	Red	117	TMEM196	9606.ENSP00000384234	Transmembrane protein 196
kmeans	1	Red	117	TMEM25	9606.ENSP00000315635	Transmembrane protein 25; In neurons, modulates the degradation of NMDA receptor GRIN2B subunit. Plays a role in the regulation of neuronal excitability
kmeans	1	Red	117	TSPAN13	9606.ENSP00000262067	Tetraspanin-13/31; Tetraspanin-13; Tetraspanin 13; Tetraspanins
kmeans	1	Red	117	TTC7B	9606.ENSP00000336127	Tetratricopeptide repeat protein 7B; Component of a complex required to localize phosphatidylinositol 4-kinase (PI4K) to the plasma membrane. The complex acts as a regulator of phosphatidylinositol 4-phosphate (PtdIns(4)P) synthesis. In the complex, plays a central role in bridging PI4KA to EFR3B and FAM126A, via direct interactions
kmeans	1	Red	117	TUFT1	9606.ENSP00000357842	Tuftelin; Involved in the mineralization and structural organization of enamel; Belongs to the tuftelin family
kmeans	1	Red	117	UBE2T	9606.ENSP00000356243	Ubiquitin-conjugating enzyme E2 T; Accepts ubiquitin from the E1 complex and catalyzes its covalent attachment to other proteins. Catalyzes monoubiquitination. Involved in mitomycin-C (MMC)-induced DNA repair. Acts as a specific E2 ubiquitin-conjugating enzyme for the Fanconi anemia complex by associating with E3 ubiquitin-protein ligase FANCL and catalyzing monoubiquitination of FANCD2, a key st…
kmeans	1	Red	117	YJEFN3	9606.ENSP00000426964	YjeF N-terminal domain-containing protein 3; May play a role in spermiogenesis and oogenesis
kmeans	1	Red	117	ZDHHC22	9606.ENSP00000318222	Palmitoyltransferase ZDHHC22; Palmitoyltransferase that mediates palmitoylation of KCNMA1, regulating localization of KCNMA1 to the plasma membrane; Zinc fingers DHHC-type
kmeans	1	Red	117	ZNF540	9606.ENSP00000466274	Zinc finger protein 540; May act as a transcriptional repressor; Zinc fingers C2H2-type
kmeans	2	Green	209	ACTL6B	9606.ENSP00000160382	Actin-like protein 6B; Involved in transcriptional activation and repression of select genes by chromatin remodeling (alteration of DNA-nucleosome topology). Component of SWI/SNF chromatin remodeling complexes that carry out key enzymatic activities, changing chromatin structure by altering DNA-histone contacts within a nucleosome in an ATP-dependent manner. Belongs to the neuron-specific chromat…
kmeans	2	Green	209	ADAM23	9606.ENSP00000264377	Disintegrin and metalloproteinase domain-containing protein 23; May play a role in cell-cell and cell-matrix interactions. This is a non-catalytic metalloprotease-like protein; ADAM metallopeptidase domain containing
kmeans	2	Green	209	AMPH	9606.ENSP00000348602	Amphiphysin; May participate in mechanisms of regulated exocytosis in synapses and certain endocrine cell types. May control the properties of the membrane associated cytoskeleton; N-BAR domain containing
kmeans	2	Green	209	APBA2	9606.ENSP00000453293	Amyloid-beta A4 precursor protein-binding family A member 2; Putative function in synaptic vesicle exocytosis by binding to STXBP1, an essential component of the synaptic vesicle exocytotic machinery. May modulate processing of the amyloid-beta precursor protein (APP) and hence formation of APP-beta; PDZ domain containing
kmeans	2	Green	209	ARHGEF17	9606.ENSP00000263674	Rho guanine nucleotide exchange factor 17; Acts as guanine nucleotide exchange factor (GEF) for RhoA GTPases
kmeans	2	Green	209	ARHGEF3	9606.ENSP00000341071	Rho guanine nucleotide exchange factor 3; Acts as guanine nucleotide exchange factor (GEF) for RhoA and RhoB GTPases
kmeans	2	Green	209	ATCAY	9606.ENSP00000390941	Atcay kinesin light chain interacting caytaxin; Caytaxin; Functions in the development of neural tissues, particularly the postnatal maturation of the cerebellar cortex. May play a role in neurotransmission through regulation of glutaminase/GLS, an enzyme responsible for the production in neurons of the glutamate neurotransmitter. Alternatively, may regulate the localization of mitochondria withi…
kmeans	2	Green	209	ATP13A2	9606.ENSP00000327214	Cation-transporting ATPase 13A2; ATPase that plays a role in intracellular cation homeostasis and the maintenance of neuronal integrity. Required for a proper lysosomal and mitochondrial maintenance; ATPase orphan transporters
kmeans	2	Green	209	ATP1A3	9606.ENSP00000444688	Sodium/potassium-transporting ATPase subunit alpha-3; This is the catalytic component of the active enzyme, which catalyzes the hydrolysis of ATP coupled with the exchange of sodium and potassium ions across the plasma membrane. This action creates the electrochemical gradient of sodium and potassium ions, providing the energy for active transport of various nutrients; Belongs to the cation trans…
kmeans	2	Green	209	ATP2B3	9606.ENSP00000263519	Plasma membrane calcium-transporting ATPase 3; This magnesium-dependent enzyme catalyzes the hydrolysis of ATP coupled with the transport of calcium out of the cell; ATPases Ca2+ transporting
kmeans	2	Green	209	BASP1	9606.ENSP00000319281	Brain abundant membrane attached signal protein 1; Belongs to the BASP1 family
kmeans	2	Green	209	BEND6	9606.ENSP00000359782	BEN domain-containing protein 6; Acts as a corepressor of recombining binding protein suppressor hairless (RBPJ) and inhibits Notch signaling in neural stem cells, thereby opposing their self-renewal and promoting neurogenesis; BEN domain containing
kmeans	2	Green	209	BSN	9606.ENSP00000296452	Protein bassoon; Is thought to be involved in the organization of the cytomatrix at the nerve terminals active zone (CAZ) which regulates neurotransmitter release. Seems to act through binding to ERC2/CAST1. Essential in regulated neurotransmitter release from a subset of brain glutamatergic synapses. Involved in the formation of the retinal photoreceptor ribbon synapses (By similarity); Zinc fin…
kmeans	2	Green	209	C10orf35	9606.ENSP00000362376	Family with sequence similarity 241 member b; Uncharacterized protein FAM241B; Chromosome 10 open reading frame 35
kmeans	2	Green	209	CACNA1B	9606.ENSP00000360423	Voltage-dependent N-type calcium channel subunit alpha-1B; Voltage-sensitive calcium channels (VSCC) mediate the entry of calcium ions into excitable cells and are also involved in a variety of calcium-dependent processes, including muscle contraction, hormone or neurotransmitter release, gene expression, cell motility, cell division and cell death. The isoform alpha-1B gives rise to N-type calci…
kmeans	2	Green	209	CACNA1C	9606.ENSP00000266376	Voltage-dependent L-type calcium channel subunit alpha-1C; Voltage-sensitive calcium channels (VSCC) mediate the entry of calcium ions into excitable cells and are also involved in a variety of calcium-dependent processes, including muscle contraction, hormone or neurotransmitter release, gene expression, cell motility, cell division and cell death. The isoform alpha-1C gives rise to L-type calci…
kmeans	2	Green	209	CACNA1E	9606.ENSP00000356545	Voltage-dependent R-type calcium channel subunit alpha-1E; Voltage-sensitive calcium channels (VSCC) mediate the entry of calcium ions into excitable cells and are also involved in a variety of calcium-dependent processes, including muscle contraction, hormone or neurotransmitter release, gene expression, cell motility, cell division and cell death. The isoform alpha-1E gives rise to R-type calci…
kmeans	2	Green	209	CACNG2	9606.ENSP00000300105	Voltage-dependent calcium channel gamma-2 subunit; Regulates the trafficking and gating properties of AMPA- selective glutamate receptors (AMPARs). Promotes their targeting to the cell membrane and synapses and modulates their gating properties by slowing their rates of activation, deactivation and desensitization. Does not show subunit-specific AMPA receptor regulation and regulates all AMPAR su…
kmeans	2	Green	209	CACNG3	9606.ENSP00000005284	Calcium voltage-gated channel auxiliary subunit gamma 3; Voltage-dependent calcium channel gamma-3 subunit; Regulates the trafficking to the somatodendritic compartment and gating properties of AMPA-selective glutamate receptors (AMPARs). Promotes their targeting to the cell membrane and synapses and modulates their gating properties by slowing their rates of activation, deactivation and desensit…
kmeans	2	Green	209	CADPS	9606.ENSP00000373215	Calcium-dependent secretion activator 1; Calcium-binding protein involved in exocytosis of vesicles filled with neurotransmitters and neuropeptides. Probably acts upstream of fusion in the biogenesis or maintenance of mature secretory vesicles. Regulates catecholamine loading of DCVs. May specifically mediate the Ca(2+)-dependent exocytosis of large dense-core vesicles (DCVs) and other dense-core…
kmeans	2	Green	209	CALB2	9606.ENSP00000307508	Calbindin 2; Calretinin; Calretinin is a calcium-binding protein which is abundant in auditory neurons; EF-hand domain containing
kmeans	2	Green	209	CBLN1	9606.ENSP00000219197	Cerebellin 1 precursor; Cerebellin-1; Required for synapse integrity and synaptic plasticity. During cerebellar synapse formation, essential for the matching and maintenance of pre- and post-synaptic elements at parallel fiber-Purkinje cell synapses, the establishment of the proper pattern of climbing fiber-Purkinje cell innervation, and induction of long-term depression at parallel fiber-Purkinj…
kmeans	2	Green	209	CBLN4	9606.ENSP00000064571	Cerebellin 4 precursor; Cerebellin-4; May be involved in synaptic functions in the CNS. May play a role in CBLN3 export from the endoplasmic reticulum and secretion (By similarity)
kmeans	2	Green	209	CCK	9606.ENSP00000379472	Cholecystokinin; This peptide hormone induces gall bladder contraction and the release of pancreatic enzymes in the gut. Its function in the brain is not clear. Binding to CCK-A receptors stimulates amylase release from the pancreas, binding to CCK-B receptors stimulates gastric acid secretion; Endogenous ligands
kmeans	2	Green	209	CDH18	9606.ENSP00000425093	Cadherin-18; Cadherins are calcium-dependent cell adhesion proteins. They preferentially interact with themselves in a homophilic manner in connecting cells; cadherins may thus contribute to the sorting of heterogeneous cell types
kmeans	2	Green	209	CDH7	9606.ENSP00000381058	Cadherin-7; Cadherins are calcium-dependent cell adhesion proteins. They preferentially interact with themselves in a homophilic manner in connecting cells; cadherins may thus contribute to the sorting of heterogeneous cell types
kmeans	2	Green	209	CDK5	9606.ENSP00000419782	Cyclin-dependent-like kinase 5; Proline-directed serine/threonine-protein kinase essential for neuronal cell cycle arrest and differentiation and may be involved in apoptotic cell death in neuronal diseases by triggering abortive cell cycle re-entry. Interacts with D1 and D3- type G1 cyclins. Phosphorylates SRC, NOS3, VIM/vimentin, p35/CDK5R1, MEF2A, SIPA1L1, SH3GLB1, PXN, PAK1, MCAM/MUC18, SEPT5…
kmeans	2	Green	209	CDK5R1	9606.ENSP00000318486	Cyclin dependent kinase 5 regulatory subunit 1; Cyclin-dependent kinase 5 activator 1; P35 is a neuron specific activator of CDK5. The complex p35/CDK5 is required for neurite outgrowth and cortical lamination. Involved in dendritic spine morphogenesis by mediating the EFNA1-EPHA4 signaling. Activator of TPKII. The complex p35/CDK5 participates in the regulation of the circadian clock by modulati…
kmeans	2	Green	209	CDKN2D	9606.ENSP00000377224	Cyclin-dependent kinase 4 inhibitor D; Interacts strongly with CDK4 and CDK6 and inhibits them; Belongs to the CDKN2 cyclin-dependent kinase inhibitor family
kmeans	2	Green	209	CEND1	9606.ENSP00000328336	Cell cycle exit and neuronal differentiation protein 1; Involved in neuronal differentiation; Belongs to the CEND1 family
kmeans	2	Green	209	CHGA	9606.ENSP00000216492	Chromogranin-A; Pancreastatin: Strongly inhibits glucose induced insulin release from the pancreas; Belongs to the chromogranin/secretogranin protein family
kmeans	2	Green	209	CHGB	9606.ENSP00000368244	Secretogranin-1; Secretogranin-1 is a neuroendocrine secretory granule protein, which may be the precursor for other biologically active peptides
kmeans	2	Green	209	CLSTN1	9606.ENSP00000366513	Calsyntenin-1; Induces KLC1 association with vesicles and functions as a cargo in axonal anterograde transport. Complex formation with APBA2 and APP, stabilizes APP metabolism and enhances APBA2- mediated suppression of beta-APP40 secretion, due to the retardation of intracellular APP maturation. In complex with APBA2 and C99, a C-terminal APP fragment, abolishes C99 interaction with PSEN1 and th…
kmeans	2	Green	209	CLSTN2	9606.ENSP00000402460	Calsyntenin-2; May modulate calcium-mediated postsynaptic signals; Cadherin related
kmeans	2	Green	209	CLSTN3	9606.ENSP00000266546	Calsyntenin-3; May modulate calcium-mediated postsynaptic signals. Complex formation with APBA2 and APP, stabilizes APP metabolism and enhances APBA2-mediated suppression of beta-APP40 secretion, due to the retardation of intracellular APP maturation; Cadherin related
kmeans	2	Green	209	CNKSR2	9606.ENSP00000368824	Connector enhancer of kinase suppressor of ras 2; May function as an adapter protein or regulator of Ras signaling pathways; Belongs to the CNKSR family
kmeans	2	Green	209	CPLX2	9606.ENSP00000352544	Complexin-1/2; Complexin-2; Negatively regulates the formation of synaptic vesicle clustering at active zone to the presynaptic membrane in postmitotic neurons. Positively regulates a late step in exocytosis of various cytoplasmic vesicles, such as synaptic vesicles and other secretory vesicles. Also involved in mast cell exocytosis (By similarity); Belongs to the complexin/synaphin family
kmeans	2	Green	209	CRHBP	9606.ENSP00000274368	Corticotropin-releasing factor-binding protein; Binds CRF and inactivates it. May prevent inappropriate pituitary-adrenal stimulation in pregnancy
kmeans	2	Green	209	CRMP1	9606.ENSP00000321606	Dihydropyrimidinase-related protein 1; Necessary for signaling by class 3 semaphorins and subsequent remodeling of the cytoskeleton. Plays a role in axon guidance, invasive growth and cell migration. May participate in cytokinesis; Belongs to the metallo-dependent hydrolases superfamily. Hydantoinase/dihydropyrimidinase family
kmeans	2	Green	209	CSMD2	9606.ENSP00000362479	CUB and Sushi multiple domains 2
kmeans	2	Green	209	CSMD3	9606.ENSP00000297405	CUB and sushi domain-containing protein 3; Involved in dendrite development; Sushi domain containing
kmeans	2	Green	209	CYB561	9606.ENSP00000376702	Cytochrome b561; Secretory vesicle-specific electron transport protein; Cytochrome b561
kmeans	2	Green	209	DGKI	9606.ENSP00000288490	Diacylglycerol kinase (atp); Diacylglycerol kinase iota; Ankyrin repeat domain containing
kmeans	2	Green	209	DIRAS2	9606.ENSP00000364919	GTP-binding protein Di-Ras2; Displays low GTPase activity and exists predominantly in the GTP-bound form; Belongs to the small GTPase superfamily. Di-Ras family
kmeans	2	Green	209	DIRAS3	9606.ENSP00000360020	Diras family, gtp-binding ras-like 3; GTP-binding protein Di-Ras3; RAS type GTPase family
kmeans	2	Green	209	DNM1	9606.ENSP00000362014	Dynamin-1; Microtubule-associated force-producing protein involved in producing microtubule bundles and able to bind and hydrolyze GTP. Most probably involved in vesicular trafficking processes. Involved in receptor-mediated endocytosis; Pleckstrin homology domain containing
kmeans	2	Green	209	DOK6	9606.ENSP00000372160	Docking protein 6; DOK proteins are enzymatically inert adaptor or scaffolding proteins. They provide a docking platform for the assembly of multimolecular signaling complexes. DOK6 promotes Ret- mediated neurite growth. May have a role in brain development and/or maintenance
kmeans	2	Green	209	DPP6	9606.ENSP00000367001	Dipeptidyl aminopeptidase-like protein 6; Promotes cell surface expression of the potassium channel KCND2. Modulates the activity and gating characteristics of the potassium channel KCND2. Has no dipeptidyl aminopeptidase activity; DASH family
kmeans	2	Green	209	EHD3	9606.ENSP00000327116	EH domain-containing protein 3; ATP- and membrane-binding protein that controls membrane reorganization/tubulation upon ATP hydrolysis. In vitro causes tubulation of endocytic membranes. Binding to phosphatidic acid induces its membrane tubulation activity (By similarity). Plays a role in endocytic transport. Involved in early endosome to recycling endosome compartment (ERC), retrograde early end…
kmeans	2	Green	209	ELAVL4	9606.ENSP00000349594	ELAV-like protein 4; May play a role in neuron-specific RNA processing. Protects CDKN1A mRNA from decay by binding to its 3'-UTR (By similarity). Binds to AU-rich sequences (AREs) of target mRNAs, including VEGF and FOS mRNA
kmeans	2	Green	209	ELMOD1	9606.ENSP00000265840	ELMO domain-containing protein 1; Acts as a GTPase-activating protein (GAP) toward guanine nucleotide exchange factors like ARL2, ARL3, ARF1 and ARF6, but not for GTPases outside the Arf family
kmeans	2	Green	209	ERC2	9606.ENSP00000288221	ELKS/RAB6-interacting/CAST family member 2; ERC protein 2; Thought to be involved in the organization of the cytomatrix at the nerve terminals active zone (CAZ) which regulates neurotransmitter release. Seems to act together with BSN. May recruit liprin-alpha proteins to the CAZ
kmeans	2	Green	209	FAM133A	9606.ENSP00000318974	Protein FAM133A; Family with sequence similarity 133 member A
kmeans	2	Green	209	FAM65B	9606.ENSP00000482957	Rho family-interacting cell polarization regulator 2; Acts as an inhibitor of the small GTPase RHOA and plays several roles in the regulation of myoblast and hair cell differentiation, lymphocyte T proliferation and neutrophil polarization. Inhibits chemokine-induced T lymphocyte responses, such as cell adhesion, polarization and migration. Involved also in the regulation of neutrophil polarizati…
kmeans	2	Green	209	FBXL16	9606.ENSP00000380746	F-box/LRR-repeat protein 16; Substrate-recognition component of the SCF (SKP1-CUL1-F- box protein)-type E3 ubiquitin ligase complex; F-box and leucine rich repeat proteins
kmeans	2	Green	209	FGF9	9606.ENSP00000371790	Fibroblast growth factor 9; Plays an important role in the regulation of embryonic development, cell proliferation, cell differentiation and cell migration. May have a role in glial cell growth and differentiation during development, gliosis during repair and regeneration of brain tissue after damage, differentiation and survival of neuronal cells, and growth stimulation of glial tumors; Belongs …
kmeans	2	Green	209	FLRT3	9606.ENSP00000367292	Leucine-rich repeat transmembrane protein FLRT3; Functions in cell-cell adhesion, cell migration and axon guidance, exerting an attractive or repulsive role depending on its interaction partners. Plays a role in the spatial organization of brain neurons. Plays a role in vascular development in the retina (By similarity). Plays a role in cell-cell adhesion via its interaction with ADGRL3 and proba…
kmeans	2	Green	209	FRMPD4	9606.ENSP00000370057	FERM and PDZ domain-containing protein 4; Positive regulator of dendritic spine morphogenesis and density. Required for the maintenance of excitatory synaptic transmission. Binds phosphatidylinositol 4,5-bisphosphate; FERM domain containing
kmeans	2	Green	209	GABBR2	9606.ENSP00000259455	Gamma-aminobutyric acid type B receptor subunit 2; Component of a heterodimeric G-protein coupled receptor for GABA, formed by GABBR1 and GABBR2. Within the heterodimeric GABA receptor, only GABBR1 seems to bind agonists, while GABBR2 mediates coupling to G proteins. Ligand binding causes a conformation change that triggers signaling via guanine nucleotide-binding proteins (G proteins) and modula…
kmeans	2	Green	209	GABRA1	9606.ENSP00000393097	Gamma-aminobutyric acid receptor subunit alpha-1; Component of the heteropentameric receptor for GABA, the major inhibitory neurotransmitter in the vertebrate brain. Functions also as histamine receptor and mediates cellular responses to histamine. Functions as receptor for diazepines and various anesthetics, such as pentobarbital; these are bound at a separate allosteric effector binding site. F…
kmeans	2	Green	209	GABRA5	9606.ENSP00000335592	Gamma-aminobutyric acid receptor subunit alpha-5; GABA, the major inhibitory neurotransmitter in the vertebrate brain, mediates neuronal inhibition by binding to the GABA/benzodiazepine receptor and opening an integral chloride channel; Gamma-aminobutyric acid type A receptor subunits
kmeans	2	Green	209	GABRB3	9606.ENSP00000308725	Gamma-aminobutyric acid receptor subunit beta-3; Component of the heteropentameric receptor for GABA, the major inhibitory neurotransmitter in the vertebrate brain. Functions also as histamine receptor and mediates cellular responses to histamine. Functions as receptor for diazepines and various anesthetics, such as pentobarbital; these are bound at a separate allosteric effector binding site. Fu…
kmeans	2	Green	209	GABRG2	9606.ENSP00000410732	Gamma-aminobutyric acid receptor subunit gamma-2; Component of the heteropentameric receptor for GABA, the major inhibitory neurotransmitter in the vertebrate brain. Functions also as histamine receptor and mediates cellular responses to histamine. Functions as receptor for diazepines and various anesthetics, such as pentobarbital; these are bound at a separate allosteric effector binding site. F…
kmeans	2	Green	209	GAD1	9606.ENSP00000350928	Glutamate decarboxylase 1; Catalyzes the production of GABA; Belongs to the group II decarboxylase family
kmeans	2	Green	209	GAD2	9606.ENSP00000365437	Glutamate decarboxylase 2; Catalyzes the production of GABA
kmeans	2	Green	209	GDAP1L1	9606.ENSP00000440498	Ganglioside-induced differentiation-associated protein 1-like 1; Ganglioside induced differentiation associated protein 1 like 1
kmeans	2	Green	209	GLMN	9606.ENSP00000359385	Glomulin, fkbp associated protein; Glomulin; Essential for normal development of the vasculature. May represent a naturally occurring ligand of the immunophilins FKBP59 and FKBP12. May function as an membrane anchoring protein. Isoform 1 may stimulate the p70S6K pathway. Isoform 2 may inhibit cell proliferation and increase IL2 production
kmeans	2	Green	209	GLS	9606.ENSP00000317379	Glutaminase kidney isoform, mitochondrial; Catalyzes the first reaction in the primary pathway for the renal catabolism of glutamine. Plays a role in maintaining acid-base homeostasis. Regulates the levels of the neurotransmitter glutamate in the brain. Isoform 2 lacks catalytic activity; Ankyrin repeat domain containing
kmeans	2	Green	209	GNAL	9606.ENSP00000334051	Guanine nucleotide-binding protein G(olf) subunit alpha; Guanine nucleotide-binding proteins (G proteins) are involved as modulators or transducers in various transmembrane signaling systems. G(olf) alpha mediates signal transduction within the olfactory neuroepithelium and the basal ganglia. May be involved in some aspect of visual transduction, and in mediating the effect of one or more hormone…
kmeans	2	Green	209	GNB5	9606.ENSP00000261837	Guanine nucleotide-binding protein subunit beta-5; Enhances GTPase-activating protein (GAP) activity of regulator of G protein signaling (RGS) proteins, hence involved in the termination of the signaling initiated by the G protein coupled receptors (GPCRs) by accelerating the GTP hydrolysis on the G-alpha subunits, thereby promoting their inactivation (Probable). Increases RGS9 GTPase-activating …
kmeans	2	Green	209	GNG3	9606.ENSP00000294117	Guanine nucleotide-binding protein G(I)/G(S)/G(O) subunit gamma-3; Guanine nucleotide-binding proteins (G proteins) are involved as a modulator or transducer in various transmembrane signaling systems. The beta and gamma chains are required for the GTPase activity, for replacement of GDP by GTP, and for G protein- effector interaction
kmeans	2	Green	209	GREM2	9606.ENSP00000318650	Gremlin 2, dan family bmp antagonist; Gremlin-2; Cytokine that inhibits the activity of BMP2 and BMP4 in a dose-dependent manner, and thereby modulates signaling by BMP family members. Contributes to the regulation of embryonic morphogenesis via BMP family members. Antagonizes BMP4-induced suppression of progesterone production in granulosa cells
kmeans	2	Green	209	GRIN1	9606.ENSP00000360608	Glutamate receptor ionotropic, NMDA 1; Component of NMDA receptor complexes that function as heterotetrameric, ligand-gated ion channels with high calcium permeability and voltage-dependent sensitivity to magnesium. Channel activation requires binding of the neurotransmitter glutamate to the epsilon subunit, glycine binding to the zeta subunit, plus membrane depolarization to eliminate channel in…
kmeans	2	Green	209	GRIN2A	9606.ENSP00000379818	Glutamate receptor ionotropic, NMDA 2A; Component of NMDA receptor complexes that function as heterotetrameric, ligand-gated ion channels with high calcium permeability and voltage-dependent sensitivity to magnesium. Channel activation requires binding of the neurotransmitter glutamate to the epsilon subunit, glycine binding to the zeta subunit, plus membrane depolarization to eliminate channel i…
kmeans	2	Green	209	GRM5	9606.ENSP00000306138	Metabotropic glutamate receptor 5; G-protein coupled receptor for glutamate. Ligand binding causes a conformation change that triggers signaling via guanine nucleotide-binding proteins (G proteins) and modulates the activity of down-stream effectors. Signaling activates a phosphatidylinositol-calcium second messenger system and generates a calcium-activated chloride current. Plays an important ro…
kmeans	2	Green	209	GRM8	9606.ENSP00000344173	Metabotropic glutamate receptor 8; G-protein coupled receptor for glutamate. Ligand binding causes a conformation change that triggers signaling via guanine nucleotide-binding proteins (G proteins) and modulates the activity of down-stream effectors, such as adenylate cyclase. Signaling inhibits adenylate cyclase activity
kmeans	2	Green	209	HOOK1	9606.ENSP00000360252	Protein Hook homolog 1; Required for spermatid differentiation. Probably involved in the positioning of the microtubules of the manchette and the flagellum in relation to the membrane skeleton (By similarity). Component of the FTS/Hook/FHIP complex (FHF complex). The FHF complex may function to promote vesicle trafficking and/or fusion via the homotypic vesicular protein sorting complex (the HOPS…
kmeans	2	Green	209	HRH2	9606.ENSP00000366506	Histamine H2 receptor; The H2 subclass of histamine receptors mediates gastric acid secretion. Also appears to regulate gastrointestinal motility and intestinal secretion. Possible role in regulating cell growth and differentiation. The activity of this receptor is mediated by G proteins which activate adenylyl cyclase and, through a separate G protein-dependent mechanism, the phosphoinositide/pr…
kmeans	2	Green	209	IGSF21	9606.ENSP00000251296	Immunoglobulin superfamily member 21; Immunoglobulin like domain containing
kmeans	2	Green	209	INA	9606.ENSP00000358865	Alpha-internexin; Class-IV neuronal intermediate filament that is able to self-assemble. It is involved in the morphogenesis of neurons. It may form an independent structural network without the involvement of other neurofilaments or it may cooperate with NF-L to form the filamentous backbone to which NF-M and NF-H attach to form the cross-bridges
kmeans	2	Green	209	KCNB1	9606.ENSP00000360806	Potassium voltage-gated channel subfamily B member 1; Voltage-gated potassium channel that mediates transmembrane potassium transport in excitable membranes, primarily in the brain, but also in the pancreas and cardiovascular system. Contributes to the regulation of the action potential (AP) repolarization, duration and frequency of repetitive AP firing in neurons, muscle cells and endocrine cell…
kmeans	2	Green	209	KCNIP1	9606.ENSP00000414886	Potassium voltage-gated channel interacting protein 1; EF-hand domain containing
kmeans	2	Green	209	KIF1A	9606.ENSP00000438388	Kinesin-like protein KIF1A; Motor for anterograde axonal transport of synaptic vesicle precursors; Belongs to the TRAFAC class myosin-kinesin ATPase superfamily. Kinesin family. Unc-104 subfamily
kmeans	2	Green	209	KIF5A	9606.ENSP00000408979	Kinesin heavy chain isoform 5A; Microtubule-dependent motor required for slow axonal transport of neurofilament proteins (NFH, NFM and NFL). Can induce formation of neurite-like membrane protrusions in non-neuronal cells in a ZFYVE27-dependent manner. The ZFYVE27-KIF5A complex contributes to the vesicular transport of VAPA, VAPB, SURF4, RAB11A, RAB11B and RTN3 proteins in neurons; Belongs to the …
kmeans	2	Green	209	KLHL13	9606.ENSP00000443191	Kelch-like protein 13; Substrate-specific adapter of a BCR (BTB-CUL3-RBX1) E3 ubiquitin-protein ligase complex required for mitotic progression and cytokinesis. The BCR(KLHL9-KLHL13) E3 ubiquitin ligase complex mediates the ubiquitination of AURKB and controls the dynamic behavior of AURKB on mitotic chromosomes and thereby coordinates faithful mitotic progression and completion of cytokinesis; B…
kmeans	2	Green	209	KRT222	9606.ENSP00000377616	Keratin-like protein KRT222; Keratins, type II
kmeans	2	Green	209	L1CAM	9606.ENSP00000359077	Neural cell adhesion molecule L1; Neural cell adhesion molecule involved in the dynamics of cell adhesion and in the generation of transmembrane signals at tyrosine kinase receptors. During brain development, critical in multiple processes, including neuronal migration, axonal growth and fasciculation, and synaptogenesis. In the mature brain, plays a role in the dynamics of neuronal structure and…
kmeans	2	Green	209	LAMB3	9606.ENSP00000375778	Laminin subunit beta-3; Binding to cells via a high affinity receptor, laminin is thought to mediate the attachment, migration and organization of cells into tissues during embryonic development by interacting with other extracellular matrix components
kmeans	2	Green	209	LIN7B	9606.ENSP00000221459	Protein lin-7 homolog B; Plays a role in establishing and maintaining the asymmetric distribution of channels and receptors at the plasma membrane of polarized cells. Forms membrane-associated multiprotein complexes that may regulate delivery and recycling of proteins to the correct membrane domains. The tripartite complex composed of LIN7 (LIN7A, LIN7B or LIN7C), CASK and APBA1 may have the pote…
kmeans	2	Green	209	LRFN5	9606.ENSP00000298119	Leucine-rich repeat and fibronectin type-III domain-containing protein 5; Cell adhesion molecule that mediates homophilic cell- cell adhesion in a Ca(2+)-independent manner. Promotes neurite outgrowth in hippocampal neurons; Belongs to the LRFN family
kmeans	2	Green	209	LRP11	9606.ENSP00000239367	Low-density lipoprotein receptor-related protein 11; Low density lipoprotein receptors; Belongs to the LDLR family
kmeans	2	Green	209	LRRTM2	9606.ENSP00000274711	Leucine-rich repeat transmembrane neuronal protein 2; Involved in the development and maintenance of excitatory synapse in the vertebrate nervous system. Regulates surface expression of AMPA receptors and instructs the development of functional glutamate release sites. Acts as a ligand for the presynaptic receptors NRXN1-A and NRXN1-B (By similarity)
kmeans	2	Green	209	MAP2	9606.ENSP00000353508	Microtubule-associated protein 2; The exact function of MAP2 is unknown but MAPs may stabilize the microtubules against depolymerization. They also seem to have a stiffening effect on microtubules; A-kinase anchoring proteins
kmeans	2	Green	209	MAP7D2	9606.ENSP00000368964	MAP7 domain-containing protein 2; MAP7 domain containing 2
kmeans	2	Green	209	MAPK10	9606.ENSP00000352157	Mitogen-activated protein kinase 8/9/10 (c-jun n-terminal kinase); Mitogen-activated protein kinase 10; Serine/threonine-protein kinase involved in various processes such as neuronal proliferation, differentiation, migration and programmed cell death. Extracellular stimuli such as proinflammatory cytokines or physical stress stimulate the stress- activated protein kinase/c-Jun N-terminal kinase (…
kmeans	2	Green	209	MAPK9	9606.ENSP00000394560	Mitogen-activated protein kinase 8/9/10 (c-jun n-terminal kinase); Mitogen-activated protein kinase 9; Serine/threonine-protein kinase involved in various processes such as cell proliferation, differentiation, migration, transformation and programmed cell death. Extracellular stimuli such as proinflammatory cytokines or physical stress stimulate the stress-activated protein kinase/c-Jun N-termina…
kmeans	2	Green	209	MCF2	9606.ENSP00000430276	MCF.2 cell line derived transforming sequence; Proto-oncogene DBL; Guanine nucleotide exchange factor (GEF) that modulates the Rho family of GTPases. Promotes the conversion of some member of the Rho family GTPase from the GDP-bound to the GTP-bound form. Isoform 1 exhibits no activity toward RHOA, RAC1 or CDC42. Isoform 2 exhibits decreased GEF activity toward CDC42. Isoform 3 exhibits a weak bu…
kmeans	2	Green	209	MDGA2	9606.ENSP00000382178	MAM domain-containing glycosylphosphatidylinositol anchor protein 2; May be involved in cell-cell interactions; I-set domain containing
kmeans	2	Green	209	ME3	9606.ENSP00000440246	Malate dehydrogenase (oxaloacetate-decarboxylating)(nadp+); NADP-dependent malic enzyme, mitochondrial; Malic enzyme 3; Belongs to the malic enzymes family
kmeans	2	Green	209	MLLT11	9606.ENSP00000357917	Protein AF1q; Cofactor for the transcription factor TCF7. Involved in regulation of lymphoid development by driving multipotent hematopoietic progenitor cells towards a T cell fate; Belongs to the MLLT11 family
kmeans	2	Green	209	MOAP1	9606.ENSP00000451594	Modulator of apoptosis 1; Required for death receptor-dependent apoptosis. When associated with RASSF1, promotes BAX conformational change and translocation to mitochondrial membranes in response to TNF and TNFSF10 stimulation; Belongs to the PNMA family
kmeans	2	Green	209	MORN4	9606.ENSP00000307636	MORN repeat-containing protein 4; Plays a role in promoting axonal degeneration following neuronal injury by toxic insult or trauma
kmeans	2	Green	209	MYRIP	9606.ENSP00000301972	Myosin viia and rab interacting protein; Rab effector MyRIP; Rab effector protein involved in melanosome transport. Serves as link between melanosome-bound RAB27A and the motor proteins MYO5A and MYO7A. May link RAB27A-containing vesicles to actin filaments. Functions as a protein kinase A-anchoring protein (AKAP). May act as a scaffolding protein that links PKA to components of the exocytosis ma…
kmeans	2	Green	209	MYT1L	9606.ENSP00000396103	Myelin transcription factor 1-like protein; Transcription factor that plays a key role in neuronal differentiation by specifically repressing expression of non- neuronal genes during neuron differentiation. In contrast to other transcription repressors that inhibit specific lineages, mediates repression of multiple differentiation programs. Also represses expression of negative regulators of neur…
kmeans	2	Green	209	NAALAD2	9606.ENSP00000432481	N-acetylated-alpha-linked acidic dipeptidase 2; Has N-acetylated-alpha-linked-acidic dipeptidase (NAALADase) activity. Also exhibits a dipeptidyl-peptidase IV type activity. Inactivate the peptide neurotransmitter N- acetylaspartylglutamate
kmeans	2	Green	209	NAPB	9606.ENSP00000482826	Beta-soluble NSF attachment protein; Required for vesicular transport between the endoplasmic reticulum and the Golgi apparatus
kmeans	2	Green	209	NEFH	9606.ENSP00000311997	Neurofilament heavy polypeptide; Neurofilaments usually contain three intermediate filament proteins: L, M, and H which are involved in the maintenance of neuronal caliber. NF-H has an important function in mature axons that is not subserved by the two smaller NF proteins
kmeans	2	Green	209	NEFM	9606.ENSP00000221166	Neurofilament medium polypeptide (neurofilament 3); Neurofilament medium polypeptide; Neurofilaments usually contain three intermediate filament proteins: L, M, and H which are involved in the maintenance of neuronal caliber
kmeans	2	Green	209	NELL2	9606.ENSP00000416341	Protein kinase C-binding protein NELL2; Required for neuron survival through the modulation of MAPK pathways (By similarity). Involved in the regulation of hypothalamic GNRH secretion and the control of puberty (By similarity)
kmeans	2	Green	209	NMNAT2	9606.ENSP00000287713	Nicotinamide/nicotinic acid mononucleotide adenylyltransferase 2; Catalyzes the formation of NAD(+) from nicotinamide mononucleotide (NMN) and ATP. Can also use the deamidated form; nicotinic acid mononucleotide (NaMN) as substrate but with a lower efficiency. Cannot use triazofurin monophosphate (TrMP) as substrate. Also catalyzes the reverse reaction, i.e. the pyrophosphorolytic cleavage of NAD…
kmeans	2	Green	209	NRSN1	9606.ENSP00000367739	Neurensin-1; May play an important role in neural organelle transport, and in transduction of nerve signals or in nerve growth. May play a role in neurite extension. May play a role in memory consolidation (By similarity); Belongs to the VMP family
kmeans	2	Green	209	NRXN3	9606.ENSP00000451648	Neurexin-3; Neuronal cell surface protein that may be involved in cell recognition and cell adhesion. May mediate intracellular signaling; Neurexins
kmeans	2	Green	209	NXPH2	9606.ENSP00000272641	Neurexophilin-2; May be signaling molecules that resemble neuropeptides and that act by binding to alpha-neurexins and possibly other receptors; Belongs to the neurexophilin family
kmeans	2	Green	209	OCA2	9606.ENSP00000346659	OCA2 melanosomal transmembrane protein; P protein; Could be involved in the transport of tyrosine, the precursor to melanin synthesis, within the melanocyte. Regulates the pH of melanosome and the melanosome maturation. One of the components of the mammalian pigmentary system. Seems to regulate the post-translational processing of tyrosinase, which catalyzes the limiting reaction in melanin synth…
kmeans	2	Green	209	OLFM1	9606.ENSP00000360858	Olfactomedin 1; Noelin; Contributes to the regulation of axonal growth in the embryonic and adult central nervous system by inhibiting interactions between RTN4R and LINGO1. Inhibits RTN4R-mediated axon growth cone collapse (By similarity). May play an important role in regulating the production of neural crest cells by the neural tube (By similarity). May be required for normal responses to olfa…
kmeans	2	Green	209	OLFM3	9606.ENSP00000345192	Noelin-3; Olfactomedin 3
kmeans	2	Green	209	OPCML	9606.ENSP00000330862	Opioid-binding protein/cell adhesion molecule; Binds opioids in the presence of acidic lipids; probably involved in cell contact; Belongs to the immunoglobulin superfamily. IgLON family
kmeans	2	Green	209	PACSIN1	9606.ENSP00000484060	Protein kinase C and casein kinase substrate in neurons protein 1; Plays a role in the reorganization of the microtubule cytoskeleton via its interaction with MAPT; this decreases microtubule stability and inhibits MAPT-induced microtubule polymerization. Plays a role in cellular transport processes by recruiting DNM1, DNM2 and DNM3 to membranes. Plays a role in the reorganization of the actin cy…
kmeans	2	Green	209	PAK1	9606.ENSP00000278568	Serine/threonine-protein kinase PAK 1; Protein kinase involved in intracellular signaling pathways downstream of integrins and receptor-type kinases that plays an important role in cytoskeleton dynamics, in cell adhesion, migration, proliferation, apoptosis, mitosis, and in vesicle-mediated transport processes. Can directly phosphorylate BAD and protects cells against apoptosis. Activated by inte…
kmeans	2	Green	209	PAK3	9606.ENSP00000353864	Serine/threonine-protein kinase PAK 3; Serine/threonine protein kinase that plays a role in a variety of different signaling pathways including cytoskeleton regulation, cell migration, or cell cycle regulation. Plays a role in dendrite spine morphogenesis as well as synapse formation and plasticity. Acts as downstream effector of the small GTPases CDC42 and RAC1. Activation by the binding of acti…
kmeans	2	Green	209	PCSK2	9606.ENSP00000262545	Neuroendocrine convertase 2; Involved in the processing of hormone and other protein precursors at sites comprised of pairs of basic amino acid residues. Responsible for the release of glucagon from proglucagon in pancreatic A cells; Belongs to the peptidase S8 family. Furin subfamily
kmeans	2	Green	209	PGM2L1	9606.ENSP00000298198	Glucose-1,6-bisphosphate synthase; Glucose 1,6-bisphosphate synthase; Glucose 1,6-bisphosphate synthase using 1,3- bisphosphoglycerate as a phosphate donor and a series of 1- phosphate sugars as acceptors, including glucose 1-phosphate, mannose 1-phosphate, ribose 1-phosphate and deoxyribose 1- phosphate. 5 or 6-phosphosugars are bad substrates, with the exception of glucose 6-phosphate. Also syn…
kmeans	2	Green	209	PHYHIP	9606.ENSP00000415491	Phytanoyl-coa 2-hydroxylase interacting protein; Phytanoyl-CoA hydroxylase-interacting protein; Its interaction with PHYH suggests a role in the development of the central system
kmeans	2	Green	209	PIN1	9606.ENSP00000247970	Peptidyl-prolyl cis-trans isomerase NIMA-interacting 1; Peptidyl-prolyl cis/trans isomerase (PPIase) that binds to and isomerizes specific phosphorylated Ser/Thr-Pro (pSer/Thr- Pro) motifs. By inducing conformational changes in a subset of phosphorylated proteins, acts as a molecular switch in multiple cellular processes. Displays a preference for acidic residues located N-terminally to the proli…
kmeans	2	Green	209	PLCXD3	9606.ENSP00000367032	PI-PLC X domain-containing protein 3; Phosphatidylinositol specific phospholipase C X domain containing 3
kmeans	2	Green	209	PNMAL1	9606.ENSP00000318131	Paraneoplastic antigen-like protein 8A; Paraneoplastic Ma antigen family-like 1
kmeans	2	Green	209	PPM1E	9606.ENSP00000312411	Protein phosphatase 1E; Protein phosphatase that inactivates multifunctional CaM kinases such as CAMK4 and CAMK2 (By similarity). Dephosphorylates and inactivates PAK. May play a role in the inhibition of actin fiber stress breakdown and in morphological changes driven by TNK2/CDC42. Dephosphorylates PRKAA2 (By similarity); Protein phosphatases, Mg2+/Mn2+ dependent
kmeans	2	Green	209	PRICKLE2	9606.ENSP00000295902	Prickle planar cell polarity protein 2; LIM domain containing
kmeans	2	Green	209	PRKAA2	9606.ENSP00000360290	5'-AMP-activated protein kinase catalytic subunit alpha-2; Catalytic subunit of AMP-activated protein kinase (AMPK), an energy sensor protein kinase that plays a key role in regulating cellular energy metabolism. In response to reduction of intracellular ATP levels, AMPK activates energy-producing pathways and inhibits energy-consuming processes: inhibits protein, carbohydrate and lipid biosynthe…
kmeans	2	Green	209	PTPN4	9606.ENSP00000263708	Tyrosine-protein phosphatase non-receptor type 4; May act at junctions between the membrane and the cytoskeleton; Belongs to the protein-tyrosine phosphatase family. Non-receptor class subfamily
kmeans	2	Green	209	PTPN5	9606.ENSP00000351342	Tyrosine-protein phosphatase non-receptor type 5; May regulate the activity of several effector molecules involved in synaptic plasticity and neuronal cell survival, including MAPKs, Src family kinases and NMDA receptors; Belongs to the protein-tyrosine phosphatase family. Non-receptor class subfamily
kmeans	2	Green	209	PTPRN	9606.ENSP00000295718	Receptor-type tyrosine-protein phosphatase-like N; Plays a role in vesicle-mediated secretory processes. Required for normal accumulation of secretory vesicles in hippocampus, pituitary and pancreatic islets (By similarity). Required for the accumulation of normal levels of insulin-containing vesicles and preventing their degradation. Plays a role in insulin secretion in response to glucose stimu…
kmeans	2	Green	209	PTPRN2	9606.ENSP00000374069	Receptor-type tyrosine-protein phosphatase N2; Plays a role in vesicle-mediated secretory processes. Required for normal accumulation of secretory vesicles in hippocampus, pituitary and pancreatic islets. Required for the accumulation of normal levels of insulin-containing vesicles and preventing their degradation. Plays a role in insulin secretion in response to glucose stimuli. Required for nor…
kmeans	2	Green	209	PTPRR	9606.ENSP00000283228	Receptor-type tyrosine-protein phosphatase R; Sequesters mitogen-activated protein kinases (MAPKs) such as MAPK1, MAPK3 and MAPK14 in the cytoplasm in an inactive form. The MAPKs bind to a dephosphorylated kinase interacting motif, phosphorylation of which by the protein kinase A complex releases the MAPKs for activation and translocation into the nucleus (By similarity); Protein tyrosine phospha…
kmeans	2	Green	209	PTPRT	9606.ENSP00000362294	Receptor-type tyrosine-protein phosphatase T; May be involved in both signal transduction and cellular adhesion in the CNS; Belongs to the protein-tyrosine phosphatase family. Receptor class 2B subfamily
kmeans	2	Green	209	RAB15	9606.ENSP00000267512	Ras-related protein Rab-15; RAB15, member RAS oncogene family
kmeans	2	Green	209	RAB27B	9606.ENSP00000262094	Ras-related protein Rab-27B; May be involved in targeting uroplakins to urothelial apical membranes; RAB, member RAS oncogene GTPases
kmeans	2	Green	209	RAB3A	9606.ENSP00000222256	Ras-related protein Rab-3A; Involved in exocytosis by regulating a late step in synaptic vesicle fusion. Could play a role in neurotransmitter release by regulating membrane flow in the nerve terminal; RAB, member RAS oncogene GTPases
kmeans	2	Green	209	RAB3B	9606.ENSP00000360718	Ras-related protein Rab-3B; Protein transport. Probably involved in vesicular traffic (By similarity); RAB, member RAS oncogene GTPases
kmeans	2	Green	209	RAB3C	9606.ENSP00000282878	Ras-related protein Rab-3C; Protein transport. Probably involved in vesicular traffic (By similarity); Belongs to the small GTPase superfamily. Rab family
kmeans	2	Green	209	RAPGEF4	9606.ENSP00000380271	Rap guanine nucleotide exchange factor 4; Guanine nucleotide exchange factor (GEF) for RAP1A, RAP1B and RAP2A small GTPases that is activated by binding cAMP. Seems not to activate RAB3A. Involved in cAMP-dependent, PKA- independent exocytosis through interaction with RIMS2 (By similarity)
kmeans	2	Green	209	RAPGEFL1	9606.ENSP00000264644	Rap guanine nucleotide exchange factor-like 1; Probable guanine nucleotide exchange factor (GEF)
kmeans	2	Green	209	RASD2	9606.ENSP00000216127	GTP-binding protein Rhes; GTPase signaling protein that binds to and hydrolyzes GTP. Regulates signaling pathways involving G-proteins-coupled receptor and heterotrimeric proteins such as GNB1, GNB2 and GNB3. May be involved in selected striatal competencies, mainly locomotor activity and motor coordination; Belongs to the small GTPase superfamily. RasD family
kmeans	2	Green	209	RBFOX2	9606.ENSP00000413035	RNA binding protein fox-1 homolog 2; RNA-binding protein that regulates alternative splicing events by binding to 5'-UGCAUGU-3' elements. Prevents binding of U2AF2 to the 3'-splice site. Regulates alternative splicing of tissue-specific exons and of differentially spliced exons during erythropoiesis (By similarity). RNA-binding protein that seems to act as a coregulatory factor of ER-alpha
kmeans	2	Green	209	RBP4	9606.ENSP00000360522	Retinol-binding protein 4; Retinol-binding protein that mediates retinol transport in blood plasma. Delivers retinol from the liver stores to the peripheral tissues (Probable). Transfers the bound all-trans retinol to STRA6, that then facilitates retinol transport across the cell membrane; Belongs to the calycin superfamily. Lipocalin family
kmeans	2	Green	209	RGS4	9606.ENSP00000397181	Regulator of G-protein signaling 4; Inhibits signal transduction by increasing the GTPase activity of G protein alpha subunits thereby driving them into their inactive GDP-bound form. Activity on G(z)-alpha is inhibited by phosphorylation of the G-protein. Activity on G(z)-alpha and G(i)-alpha-1 is inhibited by palmitoylation of the G-protein
kmeans	2	Green	209	RGS7	9606.ENSP00000355523	Regulator of G-protein signaling 7; Regulates G protein-coupled receptor signaling cascades. Inhibits signal transduction by increasing the GTPase activity of G protein alpha subunits, thereby driving them into their inactive GDP-bound form. The RGS7/GNB5 dimer enhances GNAO1 GTPase activity. May play a role in synaptic vesicle exocytosis. Modulates the activity of potassium channels that are act…
kmeans	2	Green	209	RGS7BP	9606.ENSP00000334851	Regulator of G-protein signaling 7-binding protein; Regulator of G protein-coupled receptor (GPCR) signaling. Regulatory subunit of the R7-Gbeta5 complexes that acts by controlling the subcellular location of the R7-Gbeta5 complexes. When palmitoylated, it targets the R7-Gbeta5 complexes to the plasma membrane, leading to inhibit G protein alpha subunits. When it is unpalmitoylated, the R7-Gbeta5…
kmeans	2	Green	209	RIMBP2	9606.ENSP00000261655	RIMS-binding protein 2; Plays a role in the synaptic transmission as bifunctional linker that interacts simultaneously with RIMS1, RIMS2, CACNA1D and CACNA1B; Protein phosphatase 1 regulatory subunits
kmeans	2	Green	209	RIMS1	9606.ENSP00000428417	Regulating synaptic membrane exocytosis protein 1; Rab effector involved in exocytosis (By similarity). May act as scaffold protein that regulates neurotransmitter release at the active zone. Essential for maintaining normal probability of neurotransmitter release and for regulating release during short- term synaptic plasticity (By similarity). Plays a role in dendrite formation by melanocytes; …
kmeans	2	Green	209	RIMS2	9606.ENSP00000262231	Regulating synaptic membrane exocytosis protein 2; Rab effector involved in exocytosis. May act as scaffold protein. Plays a role in dendrite formation by melanocytes; PDZ domain containing
kmeans	2	Green	209	RTN1	9606.ENSP00000267484	Reticulon-1; May be involved in neuroendocrine secretion or in membrane trafficking in neuroendocrine cells
kmeans	2	Green	209	RUSC1	9606.ENSP00000357336	RUN and SH3 domain-containing protein 1; Putative signaling adapter which may play a role in neuronal differentiation. May be involved in regulation of NGF- dependent neurite outgrowth. Proposed to play a role in neuronal vesicular trafficking, specifically involving pre-synaptic membrane proteins. Seems to be involved in signaling pathways that are regulated by the prolonged activation of MAPK. …
kmeans	2	Green	209	RUSC2	9606.ENSP00000393922	Iporin; RUN and SH3 domain containing 2
kmeans	2	Green	209	SCAMP5	9606.ENSP00000355387	Secretory carrier-associated membrane protein 5; Required for the calcium-dependent exocytosis of signal sequence-containing cytokines such as CCL5. Probably acts in cooperation with the SNARE machinery. May play a role in accumulation of expanded polyglutamine (polyQ) protein huntingtin (HTT) in case of endoplasmic reticulum stress by inhibiting the endocytosis pathway; Secretory carrier membran…
kmeans	2	Green	209	SCG2	9606.ENSP00000304133	Secretogranin-2; Secretogranin-2 is a neuroendocrine secretory granule protein, which is the precursor for biologically active peptides; Granins
kmeans	2	Green	209	SEMA5B	9606.ENSP00000389588	Semaphorin-5B; May act as positive axonal guidance cues; Semaphorins
kmeans	2	Green	209	SEZ6L2	9606.ENSP00000481917	Seizure 6-like protein 2; May contribute to specialized endoplasmic reticulum functions in neurons; Belongs to the SEZ6 family
kmeans	2	Green	209	SH3GL2	9606.ENSP00000369981	Endophilin-A1; Implicated in synaptic vesicle endocytosis. May recruit other proteins to membranes with high curvature. Required for BDNF-dependent dendrite outgrowth. Cooperates with SH3GL2 to mediate BDNF-NTRK2 early endocytic trafficking and signaling from early endosomes; N-BAR domain containing
kmeans	2	Green	209	SLC10A4	9606.ENSP00000273861	Sodium/bile acid cotransporter 4; Transporter for bile acids; Belongs to the bile acid:sodium symporter (BASS) (TC 2.A.28) family
kmeans	2	Green	209	SLC12A5	9606.ENSP00000387694	Solute carrier family 12 member 5; Mediates electroneutral potassium-chloride cotransport in mature neurons and is required for neuronal Cl(-) homeostasis. As major extruder of intracellular chloride, it establishes the low neuronal Cl(-) levels required for chloride influx after binding of GABA-A and glycine to their receptors, with subsequent hyperpolarization and neuronal inhibition (By simila…
kmeans	2	Green	209	SLC24A3	9606.ENSP00000333519	Sodium/potassium/calcium exchanger 3; Transports 1 Ca(2+) and 1 K(+) in exchange for 4 Na(+); Solute carriers
kmeans	2	Green	209	SLC32A1	9606.ENSP00000217420	Vesicular inhibitory amino acid transporter; Involved in the uptake of GABA and glycine into the synaptic vesicles; Solute carriers
kmeans	2	Green	209	SLC6A17	9606.ENSP00000330199	Sodium-dependent neutral amino acid transporter SLC6A17; Functions as a sodium-dependent vesicular transporter selective for proline, glycine, leucine and alanine. In contrast to other members of this neurotransmitter transporter family, does not appear to be chloride-dependent (By similarity); Solute carriers
kmeans	2	Green	209	SLC6A7	9606.ENSP00000230671	Solute carrier family 6 (neurotransmitter transporter, l-proline) member 7; Sodium-dependent proline transporter; Terminates the action of proline by its high affinity sodium-dependent reuptake into presynaptic terminals; Solute carriers
kmeans	2	Green	209	SLC7A14	9606.ENSP00000231706	Probable cationic amino acid transporter; May be involved in arginine transport; Belongs to the amino acid-polyamine-organocation (APC) superfamily. Cationic amino acid transporter (CAT) (TC 2.A.3.3) family
kmeans	2	Green	209	SLC9B2	9606.ENSP00000378265	Sodium/hydrogen exchanger 9B2; Na(+)/H(+) antiporter that extrudes Na(+) or Li(+) in exchange for external protons across the membrane. Contributes to the regulation of intracellular pH, sodium homeostasis, and cell volume. Plays an important role for insulin secretion and clathrin-mediated endocytosis in beta- cells (By similarity). Involved in sperm motility and fertility (By similarity). It is…
kmeans	2	Green	209	SLIT1	9606.ENSP00000266058	Slit guidance ligand 1; Slit homolog 1 protein; Thought to act as molecular guidance cue in cellular migration, and function appears to be mediated by interaction with roundabout homolog receptors. During neural development involved in axonal navigation at the ventral midline of the neural tube and projection of axons to different regions (By similarity). SLIT1 and SLIT2 together seem to be essen…
kmeans	2	Green	209	SLITRK3	9606.ENSP00000420091	Slit and ntrk like family member 3; SLIT and NTRK-like protein 3; Suppresses neurite outgrowth
kmeans	2	Green	209	SNAP25	9606.ENSP00000254976	Synaptosomal-associated protein 25; t-SNARE involved in the molecular regulation of neurotransmitter release. May play an important role in the synaptic function of specific neuronal systems. Associates with proteins involved in vesicle docking and membrane fusion. Regulates plasma membrane recycling through its interaction with CENPF. Modulates the gating characteristics of the delayed rectifier…
kmeans	2	Green	209	SNAP91	9606.ENSP00000400459	Clathrin coat assembly protein AP180; Adaptins are components of the adapter complexes which link clathrin to receptors in coated vesicles. Clathrin-associated protein complexes are believed to interact with the cytoplasmic tails of membrane proteins, leading to their selection and concentration. Binding of AP180 to clathrin triskelia induces their assembly into 60-70 nm coats (By similarity)
kmeans	2	Green	209	SNCB	9606.ENSP00000308057	Beta-synuclein; Non-amyloid component of senile plaques found in Alzheimer disease. Could act as a regulator of SNCA aggregation process. Protects neurons from staurosporine and 6-hydroxy dopamine (6OHDA)-stimulated caspase activation in a p53/TP53- dependent manner. Contributes to restore the SNCA anti-apoptotic function abolished by 6OHDA. Not found in the Lewy bodies associated with Parkinson …
kmeans	2	Green	209	SNRPN	9606.ENSP00000382972	Small nuclear ribonucleoprotein-associated protein N; May be involved in tissue-specific alternative RNA processing events; Sm spliceosomal proteins
kmeans	2	Green	209	SPHKAP	9606.ENSP00000375909	SPHK1 interactor, AKAP domain containing; A-kinase anchor protein SPHKAP; Anchoring protein that binds preferentially to the type I regulatory subunit of c-AMP-dependent protein kinase (PKA type I) and targets it to distinct subcellular compartments. May act as a converging factor linking cAMP and sphingosine signaling pathways. Plays a regulatory role in the modulation of SPHK1; A-kinase anchori…
kmeans	2	Green	209	SRSF12	9606.ENSP00000414302	Serine/arginine-rich splicing factor 12; Splicing factor that seems to antagonize SR proteins in pre-mRNA splicing regulation; RNA binding motif containing
kmeans	2	Green	209	STAT4	9606.ENSP00000376134	Signal transducer and activator of transcription 4; Carries out a dual function: signal transduction and activation of transcription. Involved in IL12 signaling; SH2 domain containing
kmeans	2	Green	209	STMN2	9606.ENSP00000429243	Stathmin-2; Regulator of microtubule stability. When phosphorylated by MAPK8, stabilizes microtubules and consequently controls neurite length in cortical neurons. In the developing brain, negatively regulates the rate of exit from multipolar stage and retards radial migration from the ventricular zone (By similarity); Stathmins
kmeans	2	Green	209	STMN3	9606.ENSP00000359070	Stathmin-3; Exhibits microtubule-destabilizing activity, which is antagonized by STAT3; Stathmins
kmeans	2	Green	209	STX1A	9606.ENSP00000222812	Syntaxin-1A; Plays a role in hormone and neurotransmitter exocytosis (By similarity). Potentially involved in docking of synaptic vesicles at presynaptic active zones. May mediate Ca(2+)- regulation of exocytosis acrosomal reaction in sperm; Syntaxins
kmeans	2	Green	209	STXBP1	9606.ENSP00000362399	Syntaxin-binding protein 1; May participate in the regulation of synaptic vesicle docking and fusion, possibly through interaction with GTP-binding proteins. Essential for neurotransmission and binds syntaxin, a component of the synaptic vesicle fusion machinery probably in a 1:1 ratio. Can interact with syntaxins 1, 2, and 3 but not syntaxin 4. May play a role in determining the specificity of i…
kmeans	2	Green	209	SV2A	9606.ENSP00000358142	Mfs transporter, vnt family, synaptic vesicle glycoprotein 2; Synaptic vesicle glycoprotein 2A; Plays a role in the control of regulated secretion in neural and endocrine cells, enhancing selectively low-frequency neurotransmission. Positively regulates vesicle fusion by maintaining the readily releasable pool of secretory vesicles (By similarity)
kmeans	2	Green	209	SV2B	9606.ENSP00000377779	Mfs transporter, vnt family, synaptic vesicle glycoprotein 2; Synaptic vesicle glycoprotein 2B; Probably plays a role in the control of regulated secretion in neural and endocrine cells
kmeans	2	Green	209	SVOP	9606.ENSP00000479104	Synaptic vesicle 2-related protein; SV2 related protein
kmeans	2	Green	209	SYN1	9606.ENSP00000295987	Synapsin-1; Neuronal phosphoprotein that coats synaptic vesicles, binds to the cytoskeleton, and is believed to function in the regulation of neurotransmitter release. The complex formed with NOS1 and CAPON proteins is necessary for specific nitric-oxid functions at a presynaptic level; Synapsins
kmeans	2	Green	209	SYN2	9606.ENSP00000480050	Synapsin-2; Neuronal phosphoprotein that coats synaptic vesicles, binds to the cytoskeleton, and is believed to function in the regulation of neurotransmitter release. May play a role in noradrenaline secretion by sympathetic neurons (By similarity); Belongs to the synapsin family
kmeans	2	Green	209	SYNGR3	9606.ENSP00000248121	Synaptogyrin-3; May play a role in regulated exocytosis. May indirectly regulate the activity of the plasma membrane dopamine transporter SLC6A3 and thereby regulate dopamine transport back from the synaptic cleft into the presynaptic terminal; Belongs to the synaptogyrin family
kmeans	2	Green	209	SYNPR	9606.ENSP00000418994	Synaptoporin; Intrinsic membrane protein of small synaptic vesicles. Probable vesicular channel protein (By similarity); Belongs to the synaptophysin/synaptobrevin family
kmeans	2	Green	209	SYT1	9606.ENSP00000261205	Synaptotagmin-1; May have a regulatory role in the membrane interactions during trafficking of synaptic vesicles at the active zone of the synapse. It binds acidic phospholipids with a specificity that requires the presence of both an acidic head group and a diacyl backbone. A Ca(2+)-dependent interaction between synaptotagmin and putative receptors for activated protein kinase C has also been re…
kmeans	2	Green	209	SYT12	9606.ENSP00000377520	Synaptotagmin-12; May be involved in Ca(2+)-dependent exocytosis of secretory vesicles through Ca(2+) and phospholipid binding to the C2 domain or may serve as Ca(2+) sensors in the process of vesicular trafficking and exocytosis; Synaptotagmins
kmeans	2	Green	209	SYT13	9606.ENSP00000020926	Synaptotagmin-13; May be involved in transport vesicle docking to the plasma membrane; Belongs to the synaptotagmin family
kmeans	2	Green	209	SYT4	9606.ENSP00000255224	Synaptotagmin-4; May be involved in Ca(2+)-dependent exocytosis of secretory vesicles through Ca(2+) and phospholipid binding to the C2 domain or may serve as Ca(2+) sensors in the process of vesicular trafficking and exocytosis (By similarity). Plays a role in dendrite formation by melanocytes; Belongs to the synaptotagmin family
kmeans	2	Green	209	SYT6	9606.ENSP00000477344	Synaptotagmin-6; May be involved in Ca(2+)-dependent exocytosis of secretory vesicles through Ca(2+) and phospholipid binding to the C2 domain or may serve as Ca(2+) sensors in the process of vesicular trafficking and exocytosis. May mediate Ca(2+)- regulation of exocytosis in acrosomal reaction in sperm (By similarity); Synaptotagmins
kmeans	2	Green	209	TAGLN3	9606.ENSP00000377494	Transgelin-3; Transgelin 3
kmeans	2	Green	209	TBC1D7	9606.ENSP00000475727	TBC1 domain family member 7; Component of the TSC-TBC complex, that contains TBC1D7 in addition to the TSC1-TSC2 complex and consists of the functional complex possessing GTPase-activating protein (GAP) activity toward RHEB in response to alterations in specific cellular growth conditions. The small GTPase RHEB is a direct activator of the protein kinase activity of mTORC1 and the TSC-TBC complex…
kmeans	2	Green	209	TCEAL6	9606.ENSP00000361860	Transcription elongation factor A like family
kmeans	2	Green	209	TMEM130	9606.ENSP00000413163	Transmembrane protein 130
kmeans	2	Green	209	TMEM59L	9606.ENSP00000470879	Transmembrane protein 59-like; Modulates the O-glycosylation and complex N- glycosylation steps occurring during the Golgi maturation of APP. Inhibits APP transport to the cell surface and further shedding
kmeans	2	Green	209	TRIM24	9606.ENSP00000340507	Transcription intermediary factor 1-alpha; Transcriptional coactivator that interacts with numerous nuclear receptors and coactivators and modulates the transcription of target genes. Interacts with chromatin depending on histone H3 modifications, having the highest affinity for histone H3 that is both unmodified at 'Lys-4' (H3K4me0) and acetylated at 'Lys-23' (H3K23ac). Has E3 protein-ubiquitin …
kmeans	2	Green	209	TRIM3	9606.ENSP00000433102	Tripartite motif-containing protein 3; Probably involved in vesicular trafficking via its association with the CART complex. The CART complex is necessary for efficient transferrin receptor recycling but not for EGFR degradation. Positively regulates motility of microtubule-dependent motor protein KIF21B (By similarity); Ring finger proteins
kmeans	2	Green	209	TRIM37	9606.ENSP00000262294	E3 ubiquitin-protein ligase TRIM37; E3 ubiquitin-protein ligase required to prevent centriole reduplication. Probably acts by ubiquitinating positive regulators of centriole reduplication. Mediates monoubiquitination of 'Lys-119' of histone H2A (H2AK119Ub), a specific tag for epigenetic transcriptional repression: associates with some Polycomb group (PcG) multiprotein PRC2-like complex and mediat…
kmeans	2	Green	209	TTC9B	9606.ENSP00000311760	Tetratricopeptide repeat protein 9b; Belongs to the TTC9 family
kmeans	2	Green	209	TUBB3	9606.ENSP00000320295	Tubulin beta-3 chain; Tubulin is the major constituent of microtubules. It binds two moles of GTP, one at an exchangeable site on the beta chain and one at a non-exchangeable site on the alpha chain. TUBB3 plays a critical role in proper axon guidance and mantainance; Belongs to the tubulin family
kmeans	2	Green	209	UCHL1	9606.ENSP00000284440	Ubiquitin carboxyl-terminal hydrolase isozyme L1; Ubiquitin-protein hydrolase involved both in the processing of ubiquitin precursors and of ubiquitinated proteins. This enzyme is a thiol protease that recognizes and hydrolyzes a peptide bond at the C-terminal glycine of ubiquitin. Also binds to free monoubiquitin and may prevent its degradation in lysosomes. The homodimer may have ATP-independen…
kmeans	2	Green	209	UNC5A	9606.ENSP00000332737	Netrin receptor UNC5A; Receptor for netrin required for axon guidance. Functions in the netrin signaling pathway and promotes neurite outgrowth in response to NTN1. Mediates axon repulsion of neuronal growth cones in the developing nervous system in response to netrin. Axon repulsion in growth cones may be mediated by its association with DCC that may trigger signaling for repulsion. It also acts…
kmeans	2	Green	209	VSNL1	9606.ENSP00000384719	Visinin-like protein 1; Regulates (in vitro) the inhibition of rhodopsin phosphorylation in a calcium-dependent manner; Belongs to the recoverin family
kmeans	2	Green	209	VSTM2A	9606.ENSP00000384103	V-set and transmembrane domain-containing protein 2A; Plays a role in the regulation of the early stage of white and brown preadipocyte cell differentiation. Promotes adipogenic commitment of preadipocytes by increasing gene expression of the transcription factor PPARG in a BMP4-dependent signaling pathway; V-set domain containing
kmeans	2	Green	209	ZCCHC12	9606.ENSP00000308921	Zinc finger CCHC domain-containing protein 12; Transcriptional coactivator in the bone morphogenetic protein (BMP)-signaling pathway. It positively modulates BMP signaling by interacting with SMAD1 and associating with CBP in the transcription complex. It contributes to the BMP-induced enhancement of cholinergic-neuron-specific gene expression (By similarity); Paraneoplastic Ma antigens
kmeans	2	Green	209	ZNF667	9606.ENSP00000439402	Zinc finger protein 667; May be involved in transcriptional regulation; Zinc fingers C2H2-type
kmeans	2	Green	209	ZNF804A	9606.ENSP00000303252	Zinc finger protein 804A
kmeans	3	Blue	100	AACS	9606.ENSP00000324842	Acetoacetyl-CoA synthetase; Activates acetoacetate to acetoacetyl-CoA. May be involved in utilizing ketone body for the fatty acid-synthesis during adipose tissue development (By similarity); Belongs to the ATP-dependent AMP-binding enzyme family
kmeans	3	Blue	100	ABCC5	9606.ENSP00000333926	Multidrug resistance-associated protein 5; Acts as a multispecific organic anion pump which can transport nucleotide analogs; Belongs to the ABC transporter superfamily. ABCC family. Conjugate transporter (TC 3.A.1.208) subfamily
kmeans	3	Blue	100	ABLIM2	9606.ENSP00000393511	Actin-binding LIM protein 2; May act as scaffold protein. May stimulate ABRA activity and ABRA-dependent SRF transcriptional activity; LIM domain containing
kmeans	3	Blue	100	ANK1	9606.ENSP00000265709	Ankyrin-1; Attaches integral membrane proteins to cytoskeletal elements; binds to the erythrocyte membrane protein band 4.2, to Na-K ATPase, to the lymphocyte membrane protein GP85, and to the cytoskeletal proteins fodrin, tubulin, vimentin and desmin. Erythrocyte ankyrins also link spectrin (beta chain) to the cytoplasmic domain of the erythrocytes anion exchange protein; they retain most or all…
kmeans	3	Blue	100	AP2A2	9606.ENSP00000327694	AP-2 complex subunit alpha-2; Component of the adaptor protein complex 2 (AP-2). Adaptor protein complexes function in protein transport via transport vesicles in different membrane traffic pathways. Adaptor protein complexes are vesicle coat components and appear to be involved in cargo selection and vesicle formation. AP-2 is involved in clathrin-dependent endocytosis in which cargo proteins ar…
kmeans	3	Blue	100	AP3B2	9606.ENSP00000440984	AP-3 complex subunit beta-2; Subunit of non-clathrin- and clathrin-associated adaptor protein complex 3 (AP-3) that plays a role in protein sorting in the late-Golgi/trans-Golgi network (TGN) and/or endosomes. The AP complexes mediate both the recruitment of clathrin to membranes and the recognition of sorting signals within the cytosolic tails of transmembrane cargo molecules. AP-3 appears to be…
kmeans	3	Blue	100	ARPP21	9606.ENSP00000412326	cAMP-regulated phosphoprotein 21; Isoform 2 may act as a competitive inhibitor of calmodulin-dependent enzymes such as calcineurin in neurons
kmeans	3	Blue	100	ASNS	9606.ENSP00000175506	Asparagine synthetase (glutamine-hydrolyzing); Asparagine synthetase
kmeans	3	Blue	100	ATP8A2	9606.ENSP00000371070	Phospholipid-transporting ATPase IB; Catalytic component of a P4-ATPase flippase complex which catalyzes the hydrolysis of ATP coupled to the transport of aminophospholipids from the outer to the inner leaflet of various membranes and ensures the maintenance of asymmetric distribution of phospholipids. Phospholipid translocation seems also to be implicated in vesicle formation and in uptake of li…
kmeans	3	Blue	100	BEX1	9606.ENSP00000361813	Protein BEX1; Signaling adapter molecule involved in p75NTR/NGFR signaling. Plays a role in cell cycle progression and neuronal differentiation. Inhibits neuronal differentiation in response to nerve growth factor (NGF). May act as a link between the cell cycle and neurotrophic factor signaling, possibly by functioning as an upstream modulator of receptor signaling, coordinating biological respon…
kmeans	3	Blue	100	C11orf87	9606.ENSP00000331581	Uncharacterized protein C11orf87; Chromosome 11 open reading frame 87
kmeans	3	Blue	100	CAMK1G	9606.ENSP00000009105	Calcium/calmodulin-dependent protein kinase type 1G; Calcium/calmodulin-dependent protein kinase belonging to a proposed calcium-triggered signaling cascade. In vitro phosphorylates transcription factor CREB1 (By similarity); Belongs to the protein kinase superfamily. CAMK Ser/Thr protein kinase family. CaMK subfamily
kmeans	3	Blue	100	CAMK2N2	9606.ENSP00000296238	Calcium/calmodulin-dependent protein kinase II inhibitor 2; Potent and specific cellular inhibitor of CaM-kinase II (CAMK2). Traps Ca(2+)/calmodulin on CAMK2. May play an important role in the regulation of cell growth when overexpressed in colon adenocarcinoma LoVo cells. Traps Ca(2+)/calmodulin on CAMK2
kmeans	3	Blue	100	CAPRIN2	9606.ENSP00000298892	Caprin family member 2; Caprin-2; Promotes phosphorylation of the Wnt coreceptor LRP6, leading to increased activity of the canonical Wnt signaling pathway. Faciliates constitutive LRP6 phosphorylation by CDK14/CCNY during G2/M stage of the cell cycle, which may potentiate cells for Wnt signaling. May regulate the transport and translation of mRNAs, modulating for instance the expression of prote…
kmeans	3	Blue	100	CHRM3	9606.ENSP00000255380	Muscarinic acetylcholine receptor M3; The muscarinic acetylcholine receptor mediates various cellular responses, including inhibition of adenylate cyclase, breakdown of phosphoinositides and modulation of potassium channels through the action of G proteins. Primary transducing effect is Pi turnover; Cholinergic receptors muscarinic
kmeans	3	Blue	100	CKMT1A	9606.ENSP00000406577	Creatine kinase, mitochondrial 1a; Creatine kinase U-type, mitochondrial; Reversibly catalyzes the transfer of phosphate between ATP and various phosphogens (e.g. creatine phosphate). Creatine kinase isoenzymes play a central role in energy transduction in tissues with large, fluctuating energy demands, such as skeletal muscle, heart, brain and spermatozoa
kmeans	3	Blue	100	CKMT1B	9606.ENSP00000300283	Creatine kinase u-type, mitochondrial; Creatine kinase, mitochondrial 1B; Reversibly catalyzes the transfer of phosphate between ATP and various phosphogens (e.g. creatine phosphate). Creatine kinase isoenzymes play a central role in energy transduction in tissues with large, fluctuating energy demands, such as skeletal muscle, heart, brain and spermatozoa
kmeans	3	Blue	100	CLTB	9606.ENSP00000309415	Clathrin light chain B; Clathrin is the major protein of the polyhedral coat of coated pits and vesicles; Belongs to the clathrin light chain family
kmeans	3	Blue	100	COG1	9606.ENSP00000299886	Conserved oligomeric Golgi complex subunit 1; Required for normal Golgi function; Components of oligomeric golgi complex
kmeans	3	Blue	100	CORO2A	9606.ENSP00000343746	Coronin-2A; WD repeat domain containing; Belongs to the WD repeat coronin family
kmeans	3	Blue	100	CPNE5	9606.ENSP00000244751	Copine-5; Probable calcium-dependent phospholipid-binding protein that may play a role in calcium-mediated intracellular processes (By similarity). Plays a role in dendrite formation by melanocytes; Belongs to the copine family
kmeans	3	Blue	100	CPT1C	9606.ENSP00000376303	Carnitine O-palmitoyltransferase 1, brain isoform; May play a role in lipid metabolic process; Belongs to the carnitine/choline acetyltransferase family
kmeans	3	Blue	100	CYFIP2	9606.ENSP00000444645	Cytoplasmic FMR1-interacting protein 2; Involved in T-cell adhesion and p53/TP53-dependent induction of apoptosis. Does not bind RNA. As component of the WAVE1 complex, required for BDNF-NTRK2 endocytic trafficking and signaling from early endosomes (By similarity); Belongs to the CYFIP family
kmeans	3	Blue	100	CYP2E1	9606.ENSP00000440689	Cytochrome P450 2E1; Metabolizes several precarcinogens, drugs, and solvents to reactive metabolites. Inactivates a number of drugs and xenobiotics and also bioactivates many xenobiotic substrates to their hepatotoxic or carcinogenic forms; Cytochrome P450 family 2
kmeans	3	Blue	100	DCLK1	9606.ENSP00000255448	Serine/threonine-protein kinase DCLK1; Probable kinase that may be involved in a calcium- signaling pathway controlling neuronal migration in the developing brain. May also participate in functions of the mature nervous system; Doublecortin superfamily
kmeans	3	Blue	100	DENND5B	9606.ENSP00000373734	DENN domain-containing protein 5B; Guanine nucleotide exchange factor (GEF) which may activate RAB39A and/or RAB39B. Promotes the exchange of GDP to GTP, converting inactive GDP-bound Rab proteins into their active GTP-bound form; DENN/MADD domain containing
kmeans	3	Blue	100	DGCR2	9606.ENSP00000263196	Digeorge syndrome critical region gene 2; Integral membrane protein DGCR2/IDD; Putative adhesion receptor, that could be involved in cell-cell or cell-matrix interactions required for normal cell differentiation and migration; C-type lectin domain containing
kmeans	3	Blue	100	DPP10	9606.ENSP00000376855	Inactive dipeptidyl peptidase 10; Promotes cell surface expression of the potassium channel KCND2. Modulates the activity and gating characteristics of the potassium channel KCND2. Has no dipeptidyl aminopeptidase activity; DASH family
kmeans	3	Blue	100	DUSP26	9606.ENSP00000256261	Dual specificity protein phosphatase 26; Inactivates MAPK1 and MAPK3 which leads to dephosphorylation of heat shock factor protein 4 and a reduction in its DNA-binding activity. Inhibits MAP kinase p38 by dephosphorylating it and inhibits p38-mediated apoptosis in anaplastic thyroid cancer cells. Can also induce activation of MAP kinase p38 and c-Jun N-terminal kinase (JNK); Belongs to the protei…
kmeans	3	Blue	100	EBP	9606.ENSP00000417052	3-beta-hydroxysteroid-Delta(8),Delta(7)-isomerase; Catalyzes the conversion of Delta(8)-sterols to their corresponding Delta(7)-isomers; Belongs to the EBP family
kmeans	3	Blue	100	EID2B	9606.ENSP00000317564	EP300-interacting inhibitor of differentiation 2B; Acts as a repressor of MYOD-dependent transcription, glucocorticoid receptor-dependent transcription, and muscle differentiation
kmeans	3	Blue	100	ELAVL2	9606.ENSP00000380479	ELAV-like protein 2; Binds RNA. Seems to recognize a GAAA motif. Can bind to its own 3'-UTR, the FOS 3'-UTR and the ID 3'-UTR; Belongs to the RRM elav family
kmeans	3	Blue	100	ELOVL4	9606.ENSP00000358831	Elongation of very long chain fatty acids protein 4; Catalyzes the first and rate-limiting reaction of the four that constitute the long-chain fatty acids elongation cycle. This endoplasmic reticulum-bound enzymatic process, allows the addition of 2 carbons to the chain of long- and very long-chain fatty acids/VLCFAs per cycle. Condensing enzyme that specifically elongates C24:0 and C26:0 acyl-Co…
kmeans	3	Blue	100	EPHA10	9606.ENSP00000362139	Ephrin type-A receptor 10; Receptor for members of the ephrin-A family. Binds to EFNA3, EFNA4 and EFNA5
kmeans	3	Blue	100	FAAH2	9606.ENSP00000364035	Fatty-acid amide hydrolase 2; Degrades bioactive fatty acid amides like oleamide, the endogenous cannabinoid, anandamide and myristic amide to their corresponding acids, thereby serving to terminate the signaling functions of these molecules. Hydrolyzes monounsaturated substrate anandamide preferentially as compared to polyunsaturated substrates
kmeans	3	Blue	100	FABP3	9606.ENSP00000362817	Fatty acid-binding protein, heart; FABP are thought to play a role in the intracellular transport of long-chain fatty acids and their acyl-CoA esters; Belongs to the calycin superfamily. Fatty-acid binding protein (FABP) family
kmeans	3	Blue	100	FGF12	9606.ENSP00000413496	Fibroblast growth factor 11/12/13; Fibroblast growth factor 12; Involved in nervous system development and function. Involved in the positive regulation of voltage-gated sodium channel activity. Promotes neuronal excitability by elevating the voltage dependence of neuronal sodium channel SCN8A fast inactivation
kmeans	3	Blue	100	GABRA3	9606.ENSP00000359337	Gamma-aminobutyric acid receptor subunit alpha-3; GABA, the major inhibitory neurotransmitter in the vertebrate brain, mediates neuronal inhibition by binding to the GABA/benzodiazepine receptor and opening an integral chloride channel; Gamma-aminobutyric acid type A receptor subunits
kmeans	3	Blue	100	GALE	9606.ENSP00000483375	UDP-galactose-4-epimerase; UDP-glucose 4-epimerase; Catalyzes two distinct but analogous reactions: the reversible epimerization of UDP-glucose to UDP-galactose and the reversible epimerization of UDP-N-acetylglucosamine to UDP-N- acetylgalactosamine. The reaction with UDP-Gal plays a critical role in the Leloir pathway of galactose catabolism in which galactose is converted to the glycolytic int…
kmeans	3	Blue	100	GAS2	9606.ENSP00000401145	Growth arrest-specific protein 2; May play a role in apoptosis by acting as a cell death substrate for caspases. Is cleaved during apoptosis and the cleaved form induces dramatic rearrangements of the actin cytoskeleton and potent changes in the shape of the affected cells. May be involved in the membrane ruffling process (By similarity)
kmeans	3	Blue	100	GLRA2	9606.ENSP00000218075	Glycine receptor subunit alpha-2; Glycine receptors are ligand-gated chloride channels. Channel opening is triggered by extracellular glycine. Channel opening is also triggered by taurine and beta-alanine. Plays a role in the down-regulation of neuronal excitability. Contributes to the generation of inhibitory postsynaptic currents. Plays a role in cellular responses to ethanol
kmeans	3	Blue	100	GLS2	9606.ENSP00000310447	Glutaminase liver isoform, mitochondrial; Plays an important role in the regulation of glutamine catabolism. Promotes mitochondrial respiration and increases ATP generation in cells by catalyzing the synthesis of glutamate and alpha-ketoglutarate. Increases cellular anti-oxidant function via NADH and glutathione production. May play a role in preventing tumor proliferation; Ankyrin repeat domain …
kmeans	3	Blue	100	GPR158	9606.ENSP00000365529	Probable G-protein coupled receptor 158; Orphan receptor; G protein-coupled receptors, Class C orphans
kmeans	3	Blue	100	HCN3	9606.ENSP00000357342	Potassium/sodium hyperpolarization-activated cyclic nucleotide-gated channel 3; Hyperpolarization-activated potassium channel. May also facilitate the permeation of sodium ions; Cyclic nucleotide gated channels
kmeans	3	Blue	100	HMGCLL1	9606.ENSP00000381654	3-hydroxymethyl-3-methylglutaryl-CoA lyase, cytoplasmic; Non-mitochondrial 3-hydroxymethyl-3-methylglutaryl-CoA lyase that catalyzes a cation-dependent cleavage of (S)-3-hydroxy- 3-methylglutaryl-CoA into acetyl-CoA and acetoacetate, a key step in ketogenesis, the products of which support energy production in nonhepatic animal tissues
kmeans	3	Blue	100	ICA1	9606.ENSP00000385570	Islet cell autoantigen 1; May play a role in neurotransmitter secretion; Classical BAR domain containing
kmeans	3	Blue	100	JPH3	9606.ENSP00000284262	Junctophilin-3; Junctophilins contribute to the formation of junctional membrane complexes (JMCs) which link the plasma membrane with the endoplasmic or sarcoplasmic reticulum in excitable cells. Provides a structural foundation for functional cross-talk between the cell surface and intracellular calcium release channels. JPH3 is brain- specific and appears to have an active role in certain neuro…
kmeans	3	Blue	100	KCNA4	9606.ENSP00000328511	Potassium voltage-gated channel subfamily A member 4; Voltage-gated potassium channel that mediates transmembrane potassium transport in excitable membranes. Forms tetrameric potassium-selective channels through which potassium ions pass in accordance with their electrochemical gradient. The channel alternates between opened and closed conformations in response to the voltage difference across th…
kmeans	3	Blue	100	KCNC1	9606.ENSP00000265969	Potassium voltage-gated channel subfamily C member 1; Voltage-gated potassium channel that plays an important role in the rapid repolarization of fast-firing brain neurons. The channel opens in response to the voltage difference across the membrane, forming a potassium-selective channel through which potassium ions pass in accordance with their electrochemical gradient. Can form functional homote…
kmeans	3	Blue	100	KCNC2	9606.ENSP00000449253	Potassium voltage-gated channel subfamily C member 2; Voltage-gated potassium channel that mediates transmembrane potassium transport in excitable membranes, primarily in the brain. Contributes to the regulation of the fast action potential repolarization and in sustained high-frequency firing in neurons of the central nervous system. Homotetramer channels mediate delayed-rectifier voltage-depend…
kmeans	3	Blue	100	KCND2	9606.ENSP00000333496	Potassium voltage-gated channel subfamily D member 2; Voltage-gated potassium channel that mediates transmembrane potassium transport in excitable membranes, primarily in the brain. Mediates the major part of the dendritic A-type current I(SA) in brain neurons (By similarity). This current is activated at membrane potentials that are below the threshold for action potentials. It regulates neurona…
kmeans	3	Blue	100	KCNH2	9606.ENSP00000262186	Potassium voltage-gated channel subfamily H member 2; Pore-forming (alpha) subunit of voltage-gated inwardly rectifying potassium channel. Channel properties are modulated by cAMP and subunit assembly. Mediates the rapidly activating component of the delayed rectifying potassium current in heart (IKr)
kmeans	3	Blue	100	KCNMB2	9606.ENSP00000407592	Potassium large conductance calcium-activated channel, subfamily M, beta member 2; Regulatory subunit of the calcium activated potassium KCNMA1 (maxiK) channel. Modulates the calcium sensitivity and gating kinetics of KCNMA1, thereby contributing to KCNMA1 channel diversity. Acts as a negative regulator that confers rapid and complete inactivation of KCNMA1 channel complex. May participate in KCN…
kmeans	3	Blue	100	KCNQ5	9606.ENSP00000345055	Potassium voltage-gated channel subfamily KQT member 5; Associates with KCNQ3 to form a potassium channel which contributes to M-type current, a slowly activating and deactivating potassium conductance which plays a critical role in determining the subthreshold electrical excitability of neurons. Therefore, it is important in the regulation of neuronal excitability. May contribute, with other pot…
kmeans	3	Blue	100	KCNT1	9606.ENSP00000360822	Potassium channel subfamily T member 1; Outwardly rectifying potassium channel subunit that may coassemble with other Slo-type channel subunits. Activated by high intracellular sodium or chloride levels. Activated upon stimulation of G-protein coupled receptors, such as CHRM1 and GRIA1. May be regulated by calcium in the absence of sodium ions (in vitro) (By similarity); Belongs to the potassium …
kmeans	3	Blue	100	KCTD16	9606.ENSP00000426548	Potassium channel tetramerization domain containing 16; BTB/POZ domain-containing protein KCTD16; Auxiliary subunit of GABA-B receptors that determine the pharmacology and kinetics of the receptor response. Increases agonist potency and markedly alter the G-protein signaling of the receptors by accelerating onset and promoting desensitization (By similarity)
kmeans	3	Blue	100	KIAA0513	9606.ENSP00000457408	Uncharacterized protein KIAA0513; KIAA0513
kmeans	3	Blue	100	L2HGDH	9606.ENSP00000267436	L-2-hydroxyglutarate dehydrogenase, mitochondrial; L-2-hydroxyglutarate dehydrogenase; Belongs to the L2HGDH family
kmeans	3	Blue	100	MAGEF1	9606.ENSP00000315064	Melanoma-associated antigen F1; May enhance ubiquitin ligase activity of RING-type zinc finger-containing E3 ubiquitin-protein ligases. Proposed to act through recruitment and/or stabilization of the Ubl-conjugating enzyme (E2) at the E3:substrate complex; MAGE family
kmeans	3	Blue	100	MANEAL	9606.ENSP00000362136	Glycoprotein endo-alpha-1,2-mannosidase-like protein; Mannosidase endo-alpha like; Belongs to the glycosyl hydrolase 99 family
kmeans	3	Blue	100	MAP3K9	9606.ENSP00000451263	Mitogen-activated protein kinase kinase kinase 9; Serine/threonine kinase which acts as an essential component of the MAP kinase signal transduction pathway. Plays an important role in the cascades of cellular responses evoked by changes in the environment. Once activated, acts as an upstream activator of the MKK/JNK signal transduction cascade through the phosphorylation of MAP2K4/MKK4 and MAP2K…
kmeans	3	Blue	100	MCTP1	9606.ENSP00000424126	Multiple C2 and transmembrane domain-containing protein 1; Calcium sensor which is essential for the stabilization of normal baseline neurotransmitter release and for the induction and long-term maintenance of presynaptic homeostatic plasticity; Belongs to the MCTP family
kmeans	3	Blue	100	MICAL2	9606.ENSP00000256194	[F-actin]-monooxygenase MICAL2; Nuclear monooxygenase that promotes depolymerization of F-actin by mediating oxidation of specific methionine residues on actin to form methionine-sulfoxide, resulting in actin filament disassembly and preventing repolymerization. In the absence of actin, it also functions as a NADPH oxidase producing H(2)O(2) (By similarity). Acts as a key regulator of the SRF sig…
kmeans	3	Blue	100	MRAP2	9606.ENSP00000257776	Melanocortin-2 receptor accessory protein 2; Modulator of melanocortin receptor 4 (MC4R), a receptor involved in energy homeostasis. Plays a central role in the control of energy homeostasis and body weight regulation by increasing ligand-sensitivity of MC4R and MC4R-mediated generation of cAMP (By similarity). May also act as a negative regulator of MC2R: competes with MRAP for binding to MC2R a…
kmeans	3	Blue	100	NAP1L2	9606.ENSP00000362616	Nucleosome assembly protein 1-like 2; Acidic protein which may be involved in interactions with other proteins or DNA; Belongs to the nucleosome assembly protein (NAP) family
kmeans	3	Blue	100	NAP1L3	9606.ENSP00000362171	Nucleosome assembly protein 1 like 3
kmeans	3	Blue	100	NBEA	9606.ENSP00000383295	Neurobeachin; Binds to type II regulatory subunits of protein kinase A and anchors/targets them to the membrane. May anchor the kinase to cytoskeletal and/or organelle-associated proteins (By similarity); Belongs to the WD repeat neurobeachin family
kmeans	3	Blue	100	NDST4	9606.ENSP00000264363	Bifunctional heparan sulfate N-deacetylase/N-sulfotransferase 4; Essential bifunctional enzyme that catalyzes both the N- deacetylation and the N-sulfation of glucosamine (GlcNAc) of the glycosaminoglycan in heparan sulfate. Modifies the GlcNAc-GlcA disaccharide repeating sugar backbone to make N-sulfated heparosan, a prerequisite substrate for later modifications in heparin biosynthesis. Has low…
kmeans	3	Blue	100	NIPSNAP3B	9606.ENSP00000363894	Protein nipsnap homolog 3b; Nipsnap homolog 3B; Belongs to the NipSnap family
kmeans	3	Blue	100	NOS1AP	9606.ENSP00000355133	Carboxyl-terminal PDZ ligand of neuronal nitric oxide synthase protein; Adapter protein involved in neuronal nitric-oxide (NO) synthesis regulation via its association with nNOS/NOS1. The complex formed with NOS1 and synapsins is necessary for specific NO and synapsin functions at a presynaptic level. Mediates an indirect interaction between NOS1 and RASD1 leading to enhance the ability of NOS1 t…
kmeans	3	Blue	100	NPAS4	9606.ENSP00000311196	Neuronal PAS domain-containing protein 4; Transcription factor expressed in neurons of the brain that regulates the excitatory-inhibitory balance within neural circuits and is required for contextual memory in the hyppocampus (By similarity). Plays a key role in the structural and functional plasticity of neurons (By similarity). Acts as an early-response transcription factor in both excitatory a…
kmeans	3	Blue	100	OXCT1	9606.ENSP00000196371	Succinyl-CoA:3-ketoacid coenzyme A transferase 1, mitochondrial; Key enzyme for ketone body catabolism. Transfers the CoA moiety from succinate to acetoacetate. Formation of the enzyme-CoA intermediate proceeds via an unstable anhydride species formed between the carboxylate groups of the enzyme and substrate; Belongs to the 3-oxoacid CoA-transferase family
kmeans	3	Blue	100	PCDH19	9606.ENSP00000362125	Protocadherin-19; Potential calcium-dependent cell-adhesion protein; Non-clustered protocadherins
kmeans	3	Blue	100	PDIA2	9606.ENSP00000219406	Protein disulfide-isomerase A2; Acts as an intracellular estrogen-binding protein. May be involved in modulating cellular levels and biological functions of estrogens in the pancreas. May act as a chaperone that inhibits aggregation of misfolded proteins; Protein disulfide isomerases
kmeans	3	Blue	100	PLD5	9606.ENSP00000440896	Inactive phospholipase D5; Phospholipase D family member 5; Belongs to the phospholipase D family
kmeans	3	Blue	100	PNMA2	9606.ENSP00000429344	Paraneoplastic antigen ma2; Paraneoplastic Ma antigens; Belongs to the PNMA family
kmeans	3	Blue	100	PODXL2	9606.ENSP00000345359	Podocalyxin-like protein 2; Acts as a ligand for vascular selectins. Mediates rapid rolling of leukocytes over vascular surfaces through high affinity divalent cation-dependent interactions with E-, P- and L- selectins
kmeans	3	Blue	100	PRMT8	9606.ENSP00000372067	Protein arginine N-methyltransferase 8; Membrane-associated arginine methyltransferase that can both catalyze the formation of omega-N monomethylarginine (MMA) and asymmetrical dimethylarginine (aDMA). Able to mono- and dimethylate EWS protein; however its precise role toward EWS remains unclear as it still interacts with fully methylated EWS
kmeans	3	Blue	100	RAB9B	9606.ENSP00000243298	Ras-related protein Rab-9B; Involved in the transport of proteins between the endosomes and the trans Golgi network; Belongs to the small GTPase superfamily. Rab family
kmeans	3	Blue	100	RFK	9606.ENSP00000365926	Riboflavin kinase; Catalyzes the phosphorylation of riboflavin (vitamin B2) to form flavin-mononucleotide (FMN), hence rate-limiting enzyme in the synthesis of FAD. Essential for TNF-induced reactive oxygen species (ROS) production. Through its interaction with both TNFRSF1A and CYBA, physically and functionally couples TNFRSF1A to NADPH oxidase. TNF-activation of RFK may enhance the incorporatio…
kmeans	3	Blue	100	RFX7	9606.ENSP00000453281	DNA-binding protein RFX7; Regulatory factor X family; Belongs to the RFX family
kmeans	3	Blue	100	RYR2	9606.ENSP00000355533	Ryanodine receptor 2; Calcium channel that mediates the release of Ca(2+) from the sarcoplasmic reticulum into the cytoplasm and thereby plays a key role in triggering cardiac muscle contraction. Aberrant channel activation can lead to cardiac arrhythmia. In cardiac myocytes, calcium release is triggered by increased Ca(2+) levels due to activation of the L-type calcium channel CACNA1C. The calci…
kmeans	3	Blue	100	SCN1A	9606.ENSP00000303540	Sodium channel protein type 1 subunit alpha; Mediates the voltage-dependent sodium ion permeability of excitable membranes. Assuming opened or closed conformations in response to the voltage difference across the membrane, the protein forms a sodium-selective channel through which Na(+) ions may pass in accordance with their electrochemical gradient. Plays a key role in brain, probably by regulat…
kmeans	3	Blue	100	SCN2B	9606.ENSP00000278947	Sodium channel subunit beta-2; Crucial in the assembly, expression, and functional modulation of the heterotrimeric complex of the sodium channel. The subunit beta-2 causes an increase in the plasma membrane surface area and in its folding into microvilli. Interacts with TNR may play a crucial role in clustering and regulation of activity of sodium channels at nodes of Ranvier (By similarity); Be…
kmeans	3	Blue	100	SEC61A2	9606.ENSP00000298428	Protein transport protein Sec61 subunit alpha isoform 2; Appears to play a crucial role in the insertion of secretory and membrane polypeptides into the ER. It is required for assembly of membrane and secretory proteins. Found to be tightly associated with membrane-bound ribosomes, either directly or through adaptor proteins (By similarity); Belongs to the SecY/SEC61-alpha family
kmeans	3	Blue	100	SEMA4F	9606.ENSP00000350547	Semaphorin-4F; Has growth cone collapse activity against retinal ganglion-cell axons; Semaphorins
kmeans	3	Blue	100	SLC16A7	9606.ENSP00000261187	Mfs transporter, mct family, solute carrier family 16 (monocarboxylic acid transporters), member 7; Monocarboxylate transporter 2; Proton-coupled monocarboxylate transporter. Catalyzes the rapid transport across the plasma membrane of many monocarboxylates such as lactate, pyruvate, branched-chain oxo acids derived from leucine, valine and isoleucine, and the ketone bodies acetoacetate, beta-hydr…
kmeans	3	Blue	100	SNAPC5	9606.ENSP00000319597	snRNA-activating protein complex subunit 5; Part of the SNAPc complex required for the transcription of both RNA polymerase II and III small-nuclear RNA genes. Binds to the proximal sequence element (PSE), a non-TATA-box basal promoter element common to these 2 types of genes. Recruits TBP and BRF2 to the U6 snRNA TATA box
kmeans	3	Blue	100	SRRM4	9606.ENSP00000267260	Serine/arginine repetitive matrix protein 4; Splicing factor specifically required for neural cell differentiation. Acts in conjuction with nPTB/PTBP2 by binding directly to its regulated target transcripts and promotes neural- specific exon inclusion in many genes that function in neural cell differentiation. Required to promote the inclusion of neural- specific exon 10 in nPTB/PTBP2, leading to…
kmeans	3	Blue	100	STAC2	9606.ENSP00000327509	SH3 and cysteine-rich domain-containing protein 2; SH3 and cysteine rich domain 2
kmeans	3	Blue	100	TCEAL2	9606.ENSP00000361866	Transcription elongation factor A protein-like 2; May be involved in transcriptional regulation; Transcription elongation factor A like family
kmeans	3	Blue	100	TMEM132B	9606.ENSP00000299308	Transmembrane protein 132B; Belongs to the TMEM132 family
kmeans	3	Blue	100	TTC39B	9606.ENSP00000422496	Tetratricopeptide repeat protein 39b; Tetratricopeptide repeat domain containing; Belongs to the TTC39 family
kmeans	3	Blue	100	UBASH3B	9606.ENSP00000284273	Ubiquitin-associated and SH3 domain-containing protein B; Interferes with CBL-mediated down-regulation and degradation of receptor-type tyrosine kinases. Promotes accumulation of activated target receptors, such as T-cell receptors and EGFR, on the cell surface. Exhibits tyrosine phosphatase activity toward several substrates including EGFR, FAK, SYK, and ZAP70. Down-regulates proteins that are d…
kmeans	3	Blue	100	URGCP	9606.ENSP00000396918	Up-regulator of cell proliferation; May be involved in cell cycle progression through the regulation of cyclin D1 expression. May participate in the development of hepatocellular carcinoma (HCC) by promoting hepatocellular growth and survival. May play an important role in development of gastric cancer
kmeans	3	Blue	100	VAT1L	9606.ENSP00000303129	Synaptic vesicle membrane protein VAT-1 homolog-like; Vesicle amine transport 1 like; Belongs to the zinc-containing alcohol dehydrogenase family. Quinone oxidoreductase subfamily
kmeans	3	Blue	100	XKR6	9606.ENSP00000416707	XK-related protein 6; XK related family; Belongs to the XK family
kmeans	3	Blue	100	ZNF385D	9606.ENSP00000281523	Zinc finger protein 385D
kmeans	3	Blue	100	ZNF512	9606.ENSP00000347648	Zinc finger protein 512; May be involved in transcriptional regulation; Zinc fingers C2H2-type
kmeans	3	Blue	100	ZNF519	9606.ENSP00000464872	Zinc finger protein 519; May be involved in transcriptional regulation; Zinc fingers C2H2-type

[truncated: 7 more sheets: BP neuron, genemania BP cluster 1 neuron, Tissue cluster 1 neuron, BP cluster 2 neuron, BP cluster 3 neuron, opposite signature, similare signature]
